# Supplementary material for: N-Benzyl­carbamothioyl-2-chloro­benzamide
Source: Acta Crystallogr Sect E Struct Rep Online. 2010 Jun 26;66(Pt 7):o1774. doi: 10.1107/S1600536810023822 (PMC3006700; doi:10.1107/S1600536810023822)
Supplement: Supplementary file 2 [file e-66-o1774-Isup2.hkl]

# 
# h,k,l, Fc-squared, Fo-squared, sigma(Fo-squared) and status flag 
# 
data_I
_shelx_title ' bo694 in P-1' 
_shelx_refln_list_code          4 
_shelx_F_calc_maximum      102.98 
_exptl_crystal_F_000       316.00 
_reflns_d_resolution_high  0.8331 
 
loop_ 
 _symmetry_equiv_pos_as_xyz 
 'x, y, z' 
 '-x, -y, -z' 
 
_cell_length_a     7.3471 
_cell_length_b     9.6578 
_cell_length_c    11.0031 
_cell_angle_alpha 110.150 
_cell_angle_beta   90.767 
_cell_angle_gamma 104.058 
 
_shelx_F_squared_multiplier     1.000 
 
loop_ 
 _refln_index_h 
 _refln_index_k 
 _refln_index_l 
 _refln_F_squared_calc 
 _refln_F_squared_meas 
 _refln_F_squared_sigma 
 _refln_observed_status 
   2   0   0     3507.88     3594.36     23.25 o 
   3   0   0      232.41      219.69      2.68 o 
   4   0   0       10.86       10.50      1.73 o 
   5   0   0        2.67        4.46      1.79 o 
   6   0   0       49.79       49.46      3.69 o 
   7   0   0        4.52        6.38      2.44 o 
   8   0   0       73.54       76.22      4.30 o 
  -8   1   0       52.83       49.22      3.77 o 
  -7   1   0        2.96        5.06      3.22 o 
  -6   1   0      161.13      157.82      4.76 o 
  -5   1   0      314.46      296.98      9.80 o 
  -4   1   0      383.39      362.17     10.02 o 
  -3   1   0      191.18      158.25      3.44 o 
  -2   1   0      974.87     1005.16      5.53 o 
  -1   1   0      624.30      602.12      5.55 o 
   1   1   0        0.37        2.13      1.08 o 
   2   1   0      169.14      164.66      3.70 o 
   4   1   0      660.86      678.16      9.73 o 
   5   1   0      218.32      224.44      5.92 o 
   6   1   0      187.94      189.29      5.62 o 
   7   1   0       12.43       13.88      2.74 o 
   8   1   0        3.22        3.74      1.97 o 
  -8   2   0       13.55       14.38      2.31 o 
  -7   2   0      188.23      188.32      4.95 o 
  -6   2   0      266.76      277.51      5.77 o 
  -5   2   0        6.84        6.46      1.54 o 
  -4   2   0       10.77       17.34      1.71 o 
  -3   2   0      452.13      433.31      3.47 o 
  -2   2   0      308.66      315.16      1.79 o 
  -1   2   0     3967.11     4058.25     15.53 o 
   0   2   0      741.68      777.54      4.26 o 
   1   2   0     9480.19     9690.53     43.82 o 
   2   2   0      748.88      748.61      5.34 o 
   3   2   0        8.65        8.90      1.83 o 
   4   2   0        1.54        2.42      2.01 o 
   5   2   0      265.91      271.28      6.88 o 
   6   2   0        8.26        6.33      3.34 o 
   7   2   0       55.68       70.59      4.76 o 
  -8   3   0       36.61       36.67      4.07 o 
  -7   3   0      359.95      364.55      6.45 o 
  -6   3   0      482.74      496.01      8.10 o 
  -5   3   0      474.93      461.61      6.22 o 
  -4   3   0      102.29       77.62      2.02 o 
  -3   3   0      443.85      533.96      3.35 o 
  -2   3   0      486.75      483.90      4.62 o 
  -1   3   0        4.79        2.64      0.39 o 
   0   3   0     1724.72     1840.62      6.08 o 
   1   3   0        3.16        2.67      0.53 o 
   2   3   0        2.13        2.04      1.03 o 
   3   3   0      255.44      254.87      5.50 o 
   4   3   0      389.20      383.03      9.61 o 
   5   3   0       85.62       74.14      5.30 o 
   6   3   0      187.42      185.16      9.28 o 
   7   3   0       20.49       18.44      5.00 o 
  -8   4   0       25.02       22.20      2.71 o 
  -7   4   0       54.41       56.01      2.41 o 
  -6   4   0       30.84       31.92      3.04 o 
  -5   4   0       59.63       56.66      1.50 o 
  -4   4   0       95.67       88.07      1.50 o 
  -3   4   0        6.66       12.10      2.00 o 
  -2   4   0     1650.50     1613.94     12.44 o 
  -1   4   0      110.27      103.47      1.18 o 
   0   4   0     1849.22     1934.58      8.78 o 
   1   4   0     1579.18     1723.89     21.62 o 
   2   4   0       89.02       89.68      2.94 o 
   3   4   0      202.45      207.75      5.40 o 
   4   4   0      222.91      229.02      6.19 o 
   5   4   0        5.79        5.02      2.15 o 
   6   4   0       91.18       96.32      4.72 o 
   7   4   0        0.11        0.50      2.35 o 
  -8   5   0        9.39       12.26      2.20 o 
  -7   5   0      325.86      331.99      7.28 o 
  -6   5   0      460.61      471.34      8.01 o 
  -5   5   0      542.46      566.83      8.94 o 
  -4   5   0       64.98       57.39      2.67 o 
  -2   5   0       54.84       51.07      1.30 o 
  -1   5   0      697.19      693.64      4.38 o 
   0   5   0       24.26       32.13      0.93 o 
   1   5   0      341.27      307.78      7.47 o 
   2   5   0       70.53       65.95      2.94 o 
   3   5   0      797.16      819.62     11.23 o 
   4   5   0      593.79      613.84     10.50 o 
   5   5   0       44.07       36.10      4.57 o 
   6   5   0        0.13        0.84      2.08 o 
  -8   6   0       25.71       28.22      2.93 o 
  -7   6   0        0.88        1.81      2.36 o 
  -5   6   0       12.47       12.44      2.51 o 
  -4   6   0      102.61      105.15      4.57 o 
  -3   6   0      730.48      744.35     12.02 o 
  -2   6   0        2.54        2.02      0.53 o 
  -1   6   0     1499.61     1543.72     41.08 o 
   0   6   0      100.80      110.59      4.48 o 
   1   6   0       39.15       40.81      3.36 o 
   2   6   0       24.56       28.43      2.72 o 
   3   6   0        1.93        1.16      2.56 o 
   4   6   0       38.31       34.69      3.34 o 
   5   6   0      330.50      335.86      9.47 o 
  -8   7   0      118.96      131.64      5.45 o 
  -7   7   0       12.36       10.89      2.42 o 
  -6   7   0       15.87       19.18      2.94 o 
  -5   7   0      155.04      158.88      4.97 o 
  -4   7   0        0.73        1.30      1.50 o 
  -3   7   0      275.38      269.91     10.72 o 
  -2   7   0       93.84       98.79      3.77 o 
  -1   7   0       10.67        9.28      1.70 o 
   0   7   0      277.00      278.95      5.44 o 
   1   7   0       38.49       34.96      3.54 o 
   2   7   0      139.67      137.32      4.43 o 
   3   7   0      144.86      146.76      7.00 o 
   4   7   0        8.45        8.17      2.52 o 
   5   7   0       14.78       15.89      2.92 o 
  -7   8   0        4.34        3.99      1.97 o 
  -6   8   0       12.46       15.26      2.13 o 
  -5   8   0      273.75      281.68     10.42 o 
  -4   8   0       29.09       28.15      2.37 o 
  -3   8   0       47.29       48.85      3.16 o 
  -2   8   0      154.39      151.25      2.87 o 
  -1   8   0       34.05       35.35      1.74 o 
   0   8   0        1.79        3.72      1.65 o 
   1   8   0      174.41      164.54      6.47 o 
   2   8   0       62.81       60.73      3.92 o 
   3   8   0       20.77       19.69      2.44 o 
   4   8   0       57.39       62.05      3.94 o 
  -6   9   0        8.75       12.93      2.88 o 
  -5   9   0        1.42        2.53      1.60 o 
  -4   9   0        7.57       10.33      2.68 o 
  -3   9   0       71.34       60.08      5.75 o 
  -2   9   0       45.01       42.74      3.97 o 
  -1   9   0       18.83       18.46      1.61 o 
   0   9   0       52.34       51.39      2.67 o 
   1   9   0       67.95       71.70      3.46 o 
   2   9   0        0.28        2.18      1.86 o 
  -5  10   0      164.32      186.45      5.58 o 
  -4  10   0      158.32      163.55      5.62 o 
  -3  10   0       55.61       61.53      3.45 o 
  -2  10   0        7.56       10.69      1.79 o 
  -1  10   0        3.74        3.03      1.56 o 
   0  10   0       11.98       10.58      2.45 o 
   1  10   0        8.43       12.54      2.09 o 
   1 -11   1        3.45        2.20      1.90 o 
   2 -11   1      152.43      151.06      5.18 o 
   3 -11   1        6.04        5.28      2.20 o 
  -1 -10   1       21.50       12.76      1.98 o 
   0 -10   1        0.72        1.83      1.48 o 
   1 -10   1       17.27       20.58      1.91 o 
   2 -10   1        1.21        2.53      1.58 o 
   3 -10   1       92.64       98.73      9.50 o 
   4 -10   1        0.10        1.03      1.11 o 
   5 -10   1      176.91      191.50      7.01 o 
  -3  -9   1       52.53       44.25      4.27 o 
  -2  -9   1      284.87      261.44      6.40 o 
  -1  -9   1      113.84      112.16      4.26 o 
   0  -9   1       19.31       22.12      2.15 o 
   1  -9   1      301.21      316.45      7.35 o 
   2  -9   1        4.67        5.10      1.08 o 
   3  -9   1       75.16       76.41      7.71 o 
   4  -9   1        8.70        8.12      1.71 o 
   5  -9   1       84.68       84.46      4.12 o 
   6  -9   1        7.87        9.42      2.03 o 
  -4  -8   1      126.92      131.10      5.40 o 
  -3  -8   1        1.11        1.44      1.86 o 
  -2  -8   1       40.07       40.85      2.89 o 
  -1  -8   1      215.94      196.87      5.19 o 
   0  -8   1       40.05       39.36      2.38 o 
   1  -8   1        3.87        3.06      1.85 o 
   2  -8   1      349.95      339.71      5.22 o 
   3  -8   1      352.30      362.74      3.24 o 
   4  -8   1        8.15       12.05      2.33 o 
   5  -8   1      113.23      116.41      4.38 o 
   6  -8   1       47.40       55.33      3.42 o 
   7  -8   1      114.54      122.57      4.99 o 
  -5  -7   1        6.26        5.72      3.04 o 
  -4  -7   1       23.86       20.97      2.68 o 
  -3  -7   1       63.63       62.29      3.66 o 
  -2  -7   1      323.77      303.36      6.71 o 
  -1  -7   1      544.67      532.65      9.42 o 
   0  -7   1       49.78       46.74      2.51 o 
   1  -7   1        2.16        1.49      0.62 o 
   2  -7   1        3.70        3.28      0.69 o 
   3  -7   1        2.55        3.14      0.65 o 
   4  -7   1      154.21      152.66      4.78 o 
   5  -7   1        5.17        5.77      3.55 o 
   7  -7   1        2.56        5.42      2.77 o 
   8  -7   1       99.67      105.07      5.18 o 
  -6  -6   1       11.02        9.32      2.51 o 
  -5  -6   1       46.29       52.03      3.89 o 
  -4  -6   1       59.86       60.90      4.12 o 
  -3  -6   1      625.93      634.44     10.41 o 
  -2  -6   1      252.03      261.21      8.19 o 
  -1  -6   1       25.87       28.78      3.12 o 
   0  -6   1     1478.22     1596.52     24.56 o 
   1  -6   1      573.42      557.56      9.57 o 
   2  -6   1      601.86      579.28      9.45 o 
   4  -6   1      118.06      116.93      5.13 o 
   5  -6   1       34.72       37.03      2.89 o 
   6  -6   1      132.96      134.86      4.95 o 
   7  -6   1        0.97        1.51      1.59 o 
   8  -6   1        4.46        5.94      2.28 o 
  -6  -5   1        8.31       11.24      2.60 o 
  -5  -5   1       15.32       12.32      2.72 o 
  -4  -5   1      231.99      241.89      6.21 o 
  -3  -5   1       65.82       63.19      4.76 o 
  -2  -5   1       47.62       38.26      3.44 o 
  -1  -5   1     1482.75     1480.72     22.97 o 
   0  -5   1      591.71      597.14     12.05 o 
   1  -5   1      450.66      418.65      4.32 o 
   2  -5   1      853.70      923.80     10.00 o 
   3  -5   1        5.38        5.93      0.43 o 
   4  -5   1      148.43      151.52      4.60 o 
   5  -5   1      758.81      760.77      7.55 o 
   6  -5   1        1.14        2.24      1.14 o 
   7  -5   1      265.87      280.45      6.72 o 
   8  -5   1       31.46       31.60      2.98 o 
  -7  -4   1        1.88        2.60      3.21 o 
  -6  -4   1      114.69      114.30      5.24 o 
  -5  -4   1        9.80        8.13      2.55 o 
  -4  -4   1      176.25      176.80     16.20 o 
  -3  -4   1        0.30        2.55      2.10 o 
  -2  -4   1      224.99      224.68     11.83 o 
  -1  -4   1      648.77      640.65      9.32 o 
   0  -4   1      297.31      279.31      2.19 o 
   1  -4   1      460.09      455.10      3.09 o 
   2  -4   1     5213.59     5532.67     24.35 o 
   3  -4   1      245.25      241.08      2.15 o 
   4  -4   1      326.18      291.88      3.17 o 
   5  -4   1       39.29       36.60      1.77 o 
   6  -4   1       33.12       29.97      1.95 o 
   7  -4   1       40.56       42.23      3.29 o 
   8  -4   1      156.17      148.00     10.06 o 
  -7  -3   1       23.48       28.00      4.77 o 
  -6  -3   1      100.96       97.84      4.79 o 
  -5  -3   1        2.19        3.08      3.37 o 
  -4  -3   1      245.15      232.21      7.36 o 
  -3  -3   1      578.92      588.00      8.76 o 
  -2  -3   1      527.94      486.89      8.63 o 
  -1  -3   1       52.44       39.77      1.31 o 
   0  -3   1     7985.81     8327.85     26.07 o 
   1  -3   1       93.31       89.39      1.00 o 
   2  -3   1       18.48       25.11      0.62 o 
   3  -3   1      320.76      321.59      3.20 o 
   4  -3   1      426.37      417.84      5.00 o 
   5  -3   1      171.54      164.57      5.22 o 
   6  -3   1     1963.93     2078.09     22.45 o 
   7  -3   1        0.03        2.27      1.38 o 
   8  -3   1      300.85      313.37     10.97 o 
  -8  -2   1       10.93       10.40      2.76 o 
  -7  -2   1       75.11       79.82      5.07 o 
  -6  -2   1       13.26       15.19      2.98 o 
  -5  -2   1        1.82        1.00      1.80 o 
  -4  -2   1      130.36      147.90      5.49 o 
  -3  -2   1      212.64      231.05      4.85 o 
  -2  -2   1      106.22       93.16      3.58 o 
  -1  -2   1     1456.65     1498.54      6.58 o 
   0  -2   1     1074.57     1033.10      5.42 o 
   1  -2   1       20.47       18.78      0.56 o 
   2  -2   1        3.81        4.04      0.47 o 
   3  -2   1      940.66      956.67      4.74 o 
   4  -2   1      136.01      170.72      2.79 o 
   5  -2   1       18.34       20.21      2.34 o 
   6  -2   1        0.25        3.63      1.99 o 
   7  -2   1      183.87      183.92      5.15 o 
   8  -2   1        1.43        4.39      2.70 o 
  -8  -1   1        0.25        1.84      2.08 o 
  -7  -1   1       27.53       25.71      3.29 o 
  -6  -1   1        6.63        6.23      2.26 o 
  -5  -1   1      400.20      416.61      8.42 o 
  -4  -1   1      735.73      748.73     10.40 o 
  -3  -1   1      999.02      985.72     13.91 o 
  -2  -1   1      273.18      249.96      2.48 o 
   1  -1   1     1069.78     1067.13      6.62 o 
   2  -1   1      178.77      161.17      2.13 o 
   3  -1   1     2777.29     2957.72     10.35 o 
   4  -1   1        0.02        0.92      1.40 o 
   5  -1   1     1331.05     1389.75     21.94 o 
   6  -1   1        4.51        6.06      2.77 o 
   7  -1   1      201.26      195.90      5.63 o 
   8  -1   1      202.80      192.13      5.92 o 
  -8   0   1      275.08      272.47      8.82 o 
  -7   0   1      122.85      128.12      5.18 o 
  -6   0   1      194.73      187.49      5.68 o 
  -5   0   1      104.68      105.22      4.76 o 
  -4   0   1       29.93       28.40      2.69 o 
  -3   0   1        3.17        2.87      0.58 o 
  -2   0   1      101.80       97.71      1.75 o 
  -1   0   1       91.91       78.21      0.93 o 
   1   0   1     1341.47     1382.15      6.70 o 
   2   0   1     1641.31     1634.47      9.55 o 
   3   0   1        0.71        4.05      0.90 o 
   4   0   1      689.10      807.15     10.56 o 
   5   0   1        5.00        5.47      2.29 o 
   6   0   1        6.73        6.13      2.64 o 
   7   0   1      103.94       96.14      4.40 o 
   8   0   1       34.37       35.95      3.40 o 
  -8   1   1       43.08       38.98      3.06 o 
  -7   1   1      334.94      334.20      7.13 o 
  -6   1   1      166.76      168.89     14.54 o 
  -5   1   1      231.75      225.12      5.34 o 
  -4   1   1      948.85      993.97     24.26 o 
  -3   1   1      812.85      798.05      9.30 o 
  -2   1   1     1502.76     1475.06      8.69 o 
  -1   1   1       39.78       40.94      1.61 o 
   0   1   1      297.42      299.62      1.52 o 
   1   1   1    10605.55    10789.21     61.91 o 
   2   1   1      100.11       88.24      1.67 o 
   3   1   1      157.42      142.47      2.89 o 
   4   1   1     1140.19     1206.65     14.50 o 
   5   1   1       84.99       88.00      4.40 o 
   6   1   1      584.01      580.60      9.68 o 
   7   1   1        2.82        5.08      2.59 o 
   8   1   1       29.42       26.57      3.05 o 
  -8   2   1       17.77       19.12      4.43 o 
  -7   2   1        3.81        5.37      1.63 o 
  -6   2   1        5.25        8.50      4.54 o 
  -5   2   1        2.30        2.57      0.70 o 
  -4   2   1       63.28       65.74      1.80 o 
  -3   2   1     1322.41     1408.03     24.63 o 
  -2   2   1      111.09      113.43      1.40 o 
  -1   2   1     3430.68     3456.84     12.53 o 
   0   2   1      318.86      328.51      1.81 o 
   1   2   1     5031.19     5156.48     28.00 o 
   2   2   1        1.45        3.46      0.84 o 
   3   2   1     2708.18     2850.89     32.45 o 
   4   2   1       68.33       76.70      3.56 o 
   5   2   1        4.16        5.54      2.50 o 
   6   2   1        4.14        4.41      2.41 o 
   7   2   1       80.65       79.82      4.59 o 
  -8   3   1       15.65       21.63      2.24 o 
  -7   3   1      252.86      250.87     11.97 o 
  -6   3   1       35.50       33.05      2.42 o 
  -5   3   1      278.00      280.62      5.84 o 
  -4   3   1      179.90      160.47      3.51 o 
  -3   3   1      723.25      717.32      8.11 o 
  -2   3   1      141.27      131.02      2.00 o 
  -1   3   1        0.00        0.64      0.37 o 
   0   3   1       68.62       78.71      1.08 o 
   1   3   1        1.36        1.63      0.50 o 
   2   3   1      399.60      413.87     10.74 o 
   3   3   1        1.79        2.87      3.51 o 
   4   3   1        0.41        1.88      2.28 o 
   5   3   1      239.50      227.03      6.07 o 
   6   3   1        4.56        5.89      2.73 o 
   7   3   1       28.84       34.13      3.38 o 
  -8   4   1       48.93       51.41      5.61 o 
  -7   4   1        4.94        1.92      2.57 o 
  -6   4   1      650.97      663.16      8.80 o 
  -5   4   1       89.02       89.01      2.32 o 
  -2   4   1      302.81      256.79      2.10 o 
  -1   4   1        5.34        6.67      0.48 o 
   0   4   1      878.88      862.55      6.70 o 
   1   4   1      452.23      456.25      6.98 o 
   2   4   1      249.05      253.50      6.67 o 
   3   4   1      425.99      429.58      8.21 o 
   4   4   1      200.11      199.27      5.80 o 
   5   4   1        6.10        6.21      2.37 o 
   6   4   1       38.52       42.38      7.54 o 
  -5   5   1      667.90      689.70      9.86 o 
  -4   5   1      668.54      660.32     10.08 o 
  -3   5   1      154.57      150.30      3.56 o 
  -2   5   1       57.95       47.53      0.91 o 
  -1   5   1        0.00        0.83      0.44 o 
   0   5   1      284.98      248.28      2.99 o 
   1   5   1       71.08       65.01      2.47 o 
   2   5   1      385.17      413.00      7.46 o 
   3   5   1        9.08       10.75      2.50 o 
   4   5   1        1.39        1.87      1.98 o 
   5   5   1        9.66        9.28      2.30 o 
   6   5   1        0.88        3.40      2.27 o 
  -8   6   1      126.53      125.93      5.07 o 
  -7   6   1       31.16       31.96      3.27 o 
  -6   6   1        1.96        3.11      2.10 o 
  -5   6   1      458.95      475.05      7.80 o 
  -4   6   1      345.50      354.19      7.70 o 
  -3   6   1     1115.12     1114.17     14.60 o 
  -2   6   1      211.61      206.24      6.75 o 
  -1   6   1      488.87      464.94      9.23 o 
   0   6   1      106.28      104.84      3.64 o 
   1   6   1      343.74      348.25      6.00 o 
   2   6   1        9.24        9.95      2.23 o 
   3   6   1       64.72       64.60      4.30 o 
   4   6   1       15.58       11.89      1.96 o 
   5   6   1       90.52       95.84      4.50 o 
  -7   7   1      121.42      109.96      4.80 o 
  -6   7   1      359.90      397.59      7.60 o 
  -5   7   1      604.67      627.79      8.92 o 
  -4   7   1      353.05      378.65      6.41 o 
  -3   7   1      148.78      151.86      4.18 o 
  -2   7   1      109.04      105.54      3.12 o 
  -1   7   1       19.75       19.24      2.16 o 
   0   7   1      446.47      425.87      7.18 o 
   1   7   1      293.34      288.15      5.51 o 
   2   7   1      152.73      150.39      4.35 o 
   3   7   1       73.53       73.00      3.67 o 
   4   7   1       87.86       83.27      4.45 o 
  -7   8   1        5.46        4.17      2.46 o 
  -6   8   1        0.39        0.70      1.55 o 
  -5   8   1      122.56      123.02      4.16 o 
  -4   8   1      577.06      597.78     10.39 o 
  -3   8   1       23.57       22.82      4.86 o 
  -2   8   1       72.50       70.97      2.17 o 
  -1   8   1        4.72        4.34      0.97 o 
   0   8   1      326.16      330.83      7.70 o 
   1   8   1        0.22        1.06      1.28 o 
   2   8   1       19.38       17.85      2.37 o 
   3   8   1       49.83       48.64      3.44 o 
  -6   9   1      152.42      135.26      4.66 o 
  -5   9   1       61.62       67.16      3.92 o 
  -4   9   1      197.52      202.50      5.85 o 
  -3   9   1       23.54       22.07      2.75 o 
  -2   9   1       13.28        7.22      3.18 o 
  -1   9   1      107.48       90.76      3.33 o 
   0   9   1      165.37      153.26      4.37 o 
   1   9   1       18.46       21.65      2.21 o 
   2   9   1        2.88        4.38      1.71 o 
  -4  10   1        3.35        2.56      2.43 o 
  -2  10   1       12.58        8.74      1.59 o 
  -1  10   1       11.26       10.87      2.42 o 
   0  10   1       18.82       15.03      3.05 o 
   1 -11   2       25.26       24.91      3.46 o 
   2 -11   2      135.38      147.63      8.78 o 
   3 -11   2       13.95       10.15      5.42 o 
   4 -11   2       25.35       21.45      4.13 o 
  -2 -10   2      106.38       90.06      4.43 o 
  -1 -10   2      664.14      631.51     10.18 o 
   0 -10   2       30.35       24.69      2.88 o 
   1 -10   2        7.89        8.92      1.47 o 
   2 -10   2        0.11        0.38      1.20 o 
   3 -10   2      173.48      169.81      5.64 o 
   4 -10   2       46.87       55.63      5.32 o 
   5 -10   2       78.64       76.63      4.15 o 
   6 -10   2        9.35        5.86      2.00 o 
  -3  -9   2        2.06        4.91      2.52 o 
  -2  -9   2       11.78       11.18      3.43 o 
  -1  -9   2       50.30       55.14      4.71 o 
   0  -9   2       39.94       35.06      2.80 o 
   1  -9   2      127.50      132.65      3.82 o 
   2  -9   2      209.04      215.13      7.38 o 
   3  -9   2      571.46      577.61     12.18 o 
   4  -9   2        3.60        6.53      2.21 o 
   5  -9   2       17.57       12.18      2.42 o 
   6  -9   2        0.02        2.70      2.03 o 
   7  -9   2       92.15      104.90      4.91 o 
  -4  -8   2       52.64       55.71      4.14 o 
  -3  -8   2       63.21       60.59      5.00 o 
  -2  -8   2       50.18       52.28      3.24 o 
  -1  -8   2      563.67      542.48      8.18 o 
   0  -8   2       64.05       58.82      2.90 o 
   1  -8   2        3.94        4.46      1.28 o 
   2  -8   2      692.89      733.25     11.54 o 
   3  -8   2       67.82       73.73      2.63 o 
   4  -8   2      324.66      330.17      6.61 o 
   7  -8   2       18.43       21.95      3.54 o 
  -5  -7   2       16.87       16.67      3.00 o 
  -4  -7   2      400.95      391.17     10.68 o 
  -3  -7   2        7.60        9.63      3.78 o 
  -2  -7   2      108.19      114.16      4.25 o 
  -1  -7   2        7.11        6.62      2.43 o 
   0  -7   2      106.63       94.26      3.23 o 
   1  -7   2       75.94       68.93      3.06 o 
   2  -7   2      979.92      937.43     11.10 o 
   3  -7   2       10.98       12.67      0.75 o 
   4  -7   2       14.53       12.45      2.22 o 
   5  -7   2       61.16       54.47      3.25 o 
   6  -7   2      249.00      245.12      7.83 o 
   7  -7   2       28.08       28.50      3.01 o 
   8  -7   2      356.21      371.54      8.57 o 
  -6  -6   2       44.33       42.24      3.72 o 
  -5  -6   2       48.75       44.08      5.06 o 
  -4  -6   2       41.68       43.28      5.10 o 
  -3  -6   2      314.03      311.39      7.51 o 
  -2  -6   2      295.66      293.09      9.87 o 
  -1  -6   2      165.44      181.14      5.82 o 
   0  -6   2       50.10       44.68      3.80 o 
   1  -6   2        0.12        1.09      0.53 o 
   2  -6   2     1075.77     1141.26     10.40 o 
   3  -6   2      385.15      360.02      4.21 o 
   4  -6   2      189.80      180.58      6.62 o 
   5  -6   2      141.48      122.78      3.14 o 
   6  -6   2      268.98      254.10      6.07 o 
   7  -6   2        0.03        0.77      1.53 o 
   8  -6   2        7.17        8.79      2.10 o 
  -6  -5   2        2.17        3.08      3.73 o 
  -5  -5   2       96.02       97.89      5.66 o 
  -4  -5   2       15.82       17.20      4.41 o 
  -3  -5   2      170.86      167.58      5.46 o 
  -2  -5   2      190.77      188.53      6.27 o 
  -1  -5   2       38.08       51.92      2.40 o 
   0  -5   2      106.87      100.32      1.94 o 
   1  -5   2        8.84       15.31      0.92 o 
   2  -5   2       53.50       51.06      2.24 o 
   3  -5   2      194.79      213.08      2.46 o 
   4  -5   2        3.01        5.41      0.83 o 
   5  -5   2      205.15      191.65      4.19 o 
   6  -5   2      123.67      114.39      4.57 o 
   7  -5   2      444.24      412.34     10.39 o 
   8  -5   2       22.81       24.14      2.83 o 
  -7  -4   2       50.84       47.49      4.17 o 
  -6  -4   2      180.79      189.10     11.48 o 
  -5  -4   2       12.68       15.39      4.22 o 
  -4  -4   2      478.16      489.74      8.74 o 
  -3  -4   2      110.14      112.47      4.22 o 
  -2  -4   2       62.67       57.36      3.50 o 
  -1  -4   2      473.32      505.40      7.85 o 
   0  -4   2      650.80      653.94      4.15 o 
   1  -4   2      668.48      658.58      3.35 o 
   2  -4   2      540.65      512.02      5.04 o 
   3  -4   2     3459.93     3830.25     36.32 o 
   5  -4   2      179.67      171.84      4.14 o 
   6  -4   2      144.85      130.26      3.38 o 
   7  -4   2      210.99      191.24      4.21 o 
   8  -4   2        2.72        5.13      1.48 o 
  -7  -3   2       18.37       17.19      3.17 o 
  -6  -3   2        1.98        2.98      2.95 o 
  -5  -3   2        6.59        8.88      4.06 o 
  -4  -3   2      500.53      513.44     12.22 o 
  -3  -3   2       20.58       21.61      2.84 o 
  -2  -3   2      326.36      297.89     11.00 o 
  -1  -3   2      764.67      734.65      7.00 o 
   0  -3   2      103.11       84.94      1.18 o 
   1  -3   2       29.91       30.56      0.75 o 
   3  -3   2     1445.92     1543.70     17.11 o 
   4  -3   2        4.35        2.44      0.57 o 
   5  -3   2       88.01       79.61      3.34 o 
   6  -3   2      308.88      330.53      6.83 o 
   7  -3   2       23.11       20.76      2.55 o 
   8  -3   2      297.11      313.19      5.90 o 
  -8  -2   2       22.24       21.60      3.08 o 
  -7  -2   2      377.06      390.06      8.62 o 
  -6  -2   2       89.50       97.87      6.47 o 
  -5  -2   2       55.38       50.36      6.33 o 
  -4  -2   2       13.77       17.30      4.29 o 
  -3  -2   2       41.96       44.49      2.87 o 
  -2  -2   2        5.30        6.82      0.78 o 
  -1  -2   2     2611.99     2780.12     10.47 o 
   0  -2   2     7076.94     7178.01     25.95 o 
   1  -2   2     3039.91     3109.69     21.09 o 
   2  -2   2      691.31      660.47      3.48 o 
   3  -2   2      992.44      921.06      9.99 o 
   4  -2   2      464.69      466.41      8.71 o 
   5  -2   2      689.08      691.65     14.95 o 
   6  -2   2      382.26      374.69      7.51 o 
   7  -2   2      248.45      256.32      7.54 o 
   8  -2   2        4.62        2.41      2.64 o 
  -8  -1   2       61.00       57.43      4.05 o 
  -7  -1   2       71.18       73.00      5.40 o 
  -6  -1   2        3.07        3.48      2.04 o 
  -5  -1   2      654.18      687.24     18.35 o 
  -4  -1   2      250.96      299.35      5.72 o 
  -3  -1   2     1037.87      961.34     12.72 o 
  -2  -1   2        2.24        1.42      0.81 o 
  -1  -1   2        9.09       17.27      0.96 o 
   0  -1   2     1432.12     1375.25      4.78 o 
   1  -1   2        7.20        4.90      0.54 o 
   2  -1   2       94.59       86.81      2.12 o 
   3  -1   2       22.28       27.54      1.29 o 
   4  -1   2       12.56       11.00      2.82 o 
   5  -1   2      195.70      189.55      5.16 o 
   6  -1   2        7.62        9.34      2.85 o 
   7  -1   2      226.24      247.31      6.64 o 
   8  -1   2        3.02        4.85      2.68 o 
  -8   0   2       65.61       62.64      3.71 o 
  -7   0   2       67.72       71.38      3.97 o 
  -6   0   2      811.55      812.77     13.58 o 
  -5   0   2        1.26        4.67      1.91 o 
  -4   0   2        0.47        3.27      1.48 o 
  -3   0   2      172.86      178.44      2.70 o 
  -2   0   2      792.69      806.94      8.18 o 
  -1   0   2     5759.86     5777.80     53.44 o 
   0   0   2     1007.48      980.47      6.09 o 
   2   0   2      132.17      122.97      1.78 o 
   3   0   2       12.79        7.37      1.05 o 
   4   0   2        5.77       12.66      1.80 o 
   5   0   2       19.56       18.96      3.57 o 
   6   0   2        0.01        1.74      2.31 o 
   7   0   2        0.66        4.33      2.24 o 
   8   0   2      105.64      106.90      4.86 o 
  -8   1   2      103.89       86.66      7.18 o 
  -7   1   2        0.45        1.43      1.78 o 
  -6   1   2      830.23      876.86     13.12 o 
  -5   1   2       60.58       57.81      3.19 o 
  -4   1   2      949.72      921.43     17.89 o 
  -3   1   2      318.05      295.86      2.61 o 
  -2   1   2     1152.64     1141.55      6.33 o 
  -1   1   2      655.59      662.66      3.18 o 
   0   1   2      219.74      199.96      4.50 o 
   1   1   2      152.04      131.47      1.95 o 
   2   1   2     3460.63     3569.23     15.12 o 
   3   1   2        7.30       11.52      1.21 o 
   4   1   2      520.06      532.29      9.64 o 
   5   1   2        3.31        6.49      2.89 o 
   6   1   2      305.19      306.60      9.84 o 
   7   1   2       56.99       54.58      3.61 o 
  -8   2   2       37.07       36.00      4.71 o 
  -7   2   2     1456.82     1514.29     14.61 o 
  -6   2   2      184.94      189.67      4.80 o 
  -5   2   2      928.27      874.57     23.37 o 
  -4   2   2      131.84      121.86      3.68 o 
  -3   2   2      231.88      242.22      3.11 o 
  -2   2   2       60.47       70.67      1.28 o 
  -1   2   2     2346.01     2315.22     10.70 o 
   0   2   2     4015.86     4244.24     20.08 o 
   1   2   2      744.20      732.18      6.53 o 
   2   2   2     1758.27     1838.22     18.76 o 
   3   2   2      408.18      405.92      9.00 o 
   4   2   2       25.33       19.69      2.61 o 
   5   2   2        0.57        1.86      2.21 o 
   6   2   2        0.33        2.62      2.08 o 
   7   2   2      145.33      140.53      7.39 o 
  -8   3   2       23.89       26.47      4.03 o 
  -7   3   2        8.80       10.68      3.85 o 
  -6   3   2      197.09      189.79      4.52 o 
  -5   3   2      374.22      358.28      8.02 o 
  -4   3   2      486.83      510.07     11.11 o 
  -3   3   2      752.76      756.16      5.60 o 
  -2   3   2       59.02       52.36      1.03 o 
  -1   3   2       86.28       78.38      0.91 o 
   0   3   2       75.13       74.01      1.40 o 
   1   3   2      294.77      270.26      3.83 o 
   2   3   2     1155.26     1170.05     13.88 o 
   3   3   2     1228.47     1267.57     27.85 o 
   4   3   2      118.57      125.25      4.31 o 
   5   3   2      381.30      390.31      7.47 o 
   6   3   2       24.18       26.03      2.88 o 
   7   3   2      168.19      153.94      5.84 o 
  -7   4   2       21.78       21.38      3.64 o 
  -6   4   2      248.12      231.33      3.77 o 
  -5   4   2       23.38       22.49      1.20 o 
  -4   4   2       12.97       17.61      2.19 o 
  -3   4   2       79.26       72.72      3.55 o 
  -2   4   2     1151.27     1186.36      8.24 o 
  -1   4   2      395.50      420.47      3.04 o 
   0   4   2      502.91      437.97      4.56 o 
   1   4   2       67.15       51.71      1.30 o 
   2   4   2      993.52      964.75     26.29 o 
   3   4   2       19.28       15.87      3.13 o 
   4   4   2      149.86      139.00      4.97 o 
   5   4   2       54.67       53.50      3.66 o 
   6   4   2       28.39       31.12      2.91 o 
  -8   5   2       58.53       65.14      3.90 o 
  -7   5   2        5.41        4.78      3.42 o 
  -6   5   2       43.20       42.65      3.06 o 
  -5   5   2      627.76      651.73     10.16 o 
  -4   5   2      371.55      377.85      6.94 o 
  -3   5   2      354.04      357.03      6.63 o 
  -2   5   2      101.09       88.68      1.41 o 
  -1   5   2      188.89      182.62      2.07 o 
   0   5   2       39.57       38.38      1.85 o 
   1   5   2       17.17       17.94      1.25 o 
   2   5   2      610.09      621.88      9.35 o 
   3   5   2       77.60       76.59      3.96 o 
   4   5   2        2.17        2.56      1.86 o 
   5   5   2       43.58       40.31      3.01 o 
  -8   6   2       10.98       12.59      2.55 o 
  -7   6   2       37.25       31.88      2.99 o 
  -6   6   2      313.17      310.10     10.39 o 
  -5   6   2      249.34      248.74      5.34 o 
  -4   6   2      127.08      129.18      3.88 o 
  -3   6   2      613.31      614.55      7.88 o 
  -2   6   2      100.43       92.74      1.96 o 
  -1   6   2      483.52      472.00      8.03 o 
   0   6   2       67.04       68.14      1.83 o 
   1   6   2      208.01      199.48      4.64 o 
   2   6   2        4.15        4.52      1.89 o 
   3   6   2       32.99       32.11      2.71 o 
   4   6   2      112.15      112.99      4.78 o 
   5   6   2        0.44        2.24      1.76 o 
  -7   7   2      189.24      207.20      9.69 o 
  -6   7   2       93.21      101.56      3.95 o 
  -5   7   2       52.52       53.06      2.98 o 
  -4   7   2       88.68       91.21      3.31 o 
  -3   7   2     1314.17     1400.02     22.34 o 
  -2   7   2       28.44       26.48      2.22 o 
  -1   7   2       10.80        9.91      1.09 o 
   0   7   2        0.28        1.19      1.61 o 
   1   7   2      250.75      252.67      5.15 o 
   2   7   2        0.56        2.28      1.62 o 
   3   7   2      300.32      319.56      6.75 o 
   4   7   2        0.23        1.09      1.67 o 
  -6   8   2       43.21       43.78      2.72 o 
  -5   8   2      191.65      195.24      7.70 o 
  -4   8   2      417.40      423.65      6.80 o 
  -3   8   2       15.05       12.16      3.85 o 
  -2   8   2      305.96      297.68      7.26 o 
  -1   8   2       42.87       44.23      4.75 o 
   0   8   2      410.48      394.18      9.71 o 
   1   8   2      218.86      203.27      5.07 o 
   2   8   2       62.08       49.39      3.66 o 
   3   8   2        0.80        1.71      2.63 o 
  -5   9   2       89.40       89.31      3.79 o 
  -4   9   2        0.04        0.58      1.08 o 
  -1   9   2        9.87        9.84      1.48 o 
   0   9   2       16.97       23.02      3.07 o 
   1   9   2       35.18       38.96      4.30 o 
   0 -11   3       56.64       52.34      5.10 o 
   1 -11   3       35.36       32.00      4.30 o 
   2 -11   3      287.43      317.64      7.69 o 
   3 -11   3       60.88       51.92      7.58 o 
   4 -11   3      105.81      115.34      5.53 o 
  -2 -10   3       21.19       26.53      3.95 o 
  -1 -10   3       69.99       68.71      3.71 o 
   0 -10   3       89.26       86.21      3.72 o 
   1 -10   3        0.31        0.53      1.06 o 
   2 -10   3       10.06       11.20      2.94 o 
   3 -10   3       16.97       17.64      7.64 o 
   4 -10   3      108.17      121.35      6.16 o 
   5 -10   3        3.15        4.53      2.51 o 
   6 -10   3      203.31      220.27      7.06 o 
  -3  -9   3        2.82        1.96      2.24 o 
  -2  -9   3        8.56       11.25      2.91 o 
  -1  -9   3      225.82      203.42      6.65 o 
   0  -9   3      146.75      136.37      5.11 o 
   1  -9   3       19.57       23.11      1.82 o 
   2  -9   3       29.51       27.68      2.96 o 
   3  -9   3      236.65      237.96      6.44 o 
   4  -9   3       85.20       83.08      3.98 o 
   6  -9   3       23.54       30.07      4.11 o 
   7  -9   3        4.77        6.54      2.32 o 
  -4  -8   3       97.82       94.22      7.20 o 
  -3  -8   3      101.65      104.86      4.74 o 
  -2  -8   3      230.17      237.26      6.85 o 
  -1  -8   3        5.55        5.81      3.15 o 
   0  -8   3      131.50      124.99      4.29 o 
   1  -8   3       49.84       48.96      3.12 o 
   2  -8   3      142.89      137.59      4.63 o 
   3  -8   3        9.03        6.93      1.23 o 
   4  -8   3      138.02      128.10      4.71 o 
   5  -8   3       82.72       99.30      5.11 o 
   6  -8   3       25.68       25.48      2.77 o 
   7  -8   3       52.90       58.77      3.70 o 
  -5  -7   3       50.15       42.28      7.08 o 
  -4  -7   3       19.50       20.77      4.06 o 
  -3  -7   3        5.81        6.52      2.35 o 
  -2  -7   3      267.67      258.60      9.61 o 
  -1  -7   3        0.61        2.18      1.98 o 
   0  -7   3      939.13      940.10     18.12 o 
   1  -7   3       19.57       23.81      2.22 o 
   2  -7   3      100.74       83.60      3.16 o 
   3  -7   3      269.91      264.61      5.34 o 
   4  -7   3       64.19       58.53      1.60 o 
   5  -7   3        4.21        2.64      0.67 o 
   6  -7   3       13.60        8.16      1.94 o 
   7  -7   3       16.90       15.69      2.40 o 
   8  -7   3       70.71       85.24      4.43 o 
  -6  -6   3       44.94       41.28      3.90 o 
  -5  -6   3      250.53      258.69      8.04 o 
  -4  -6   3      480.75      504.61     10.08 o 
  -3  -6   3        1.50        2.53      2.57 o 
  -2  -6   3      334.00      346.11      8.46 o 
  -1  -6   3       18.57       19.58      2.14 o 
   0  -6   3        9.14        6.12      1.14 o 
   1  -6   3       17.49       14.05      1.05 o 
   2  -6   3       98.03       96.81      3.14 o 
   3  -6   3      178.62      160.38      2.57 o 
   4  -6   3       43.25       36.09      1.33 o 
   5  -6   3      211.29      211.10      6.12 o 
   6  -6   3        0.72        2.38      0.88 o 
   7  -6   3        1.42        1.40      1.49 o 
   8  -6   3        9.31       19.49      2.55 o 
  -6  -5   3       31.50       31.16      5.89 o 
  -5  -5   3        5.82        5.70      2.54 o 
  -4  -5   3        8.15        9.11      3.19 o 
  -3  -5   3      469.93      459.20     10.24 o 
  -2  -5   3       92.47      101.15      3.59 o 
  -1  -5   3     3112.35     3400.88     31.36 o 
   0  -5   3       94.78      100.83      2.44 o 
   1  -5   3      529.95      483.63      4.56 o 
   2  -5   3      259.50      285.80      3.52 o 
   3  -5   3       58.44       80.28      4.64 o 
   4  -5   3        6.65        7.21      0.90 o 
   5  -5   3       59.55       52.21      1.98 o 
   6  -5   3      210.28      209.25      4.00 o 
   7  -5   3      234.23      228.14      6.19 o 
   8  -5   3       73.40       81.86      4.24 o 
  -7  -4   3      209.72      201.91      6.87 o 
  -6  -4   3      212.51      218.47      6.79 o 
  -5  -4   3      134.78      132.37      6.09 o 
  -4  -4   3      218.19      201.64      5.93 o 
  -3  -4   3      551.71      553.20     18.93 o 
  -2  -4   3       55.74       50.73      2.48 o 
  -1  -4   3      326.21      340.69      5.43 o 
   0  -4   3       50.80       48.69      1.23 o 
   1  -4   3      242.53      236.57      3.31 o 
   2  -4   3      108.80      131.52      3.36 o 
   3  -4   3      301.37      280.43      4.09 o 
   4  -4   3      123.29      122.98      2.21 o 
   5  -4   3      103.74       92.52      3.00 o 
   6  -4   3       29.90       27.14      2.05 o 
   7  -4   3       80.92       68.19      2.73 o 
   8  -4   3       21.60       21.43      2.12 o 
  -7  -3   3        2.45        1.74      2.26 o 
  -6  -3   3      375.99      398.21     10.42 o 
  -5  -3   3       19.59       22.27      4.56 o 
  -4  -3   3      261.28      276.28      7.07 o 
  -3  -3   3      271.56      295.36      9.37 o 
  -1  -3   3      816.00      848.19      6.85 o 
   0  -3   3     1853.21     1881.16      7.50 o 
   1  -3   3      169.99      150.80      1.70 o 
   2  -3   3        9.50       10.50      0.69 o 
   3  -3   3      109.45      115.12      2.02 o 
   4  -3   3     1147.41     1247.38     11.62 o 
   5  -3   3      327.55      323.86      5.47 o 
   6  -3   3       26.40       24.80      2.18 o 
   7  -3   3       16.81       21.16      2.04 o 
   8  -3   3      290.22      283.14      5.75 o 
  -8  -2   3       40.70       42.23      3.64 o 
  -7  -2   3       26.18       29.68      4.75 o 
  -6  -2   3      334.03      352.29     10.80 o 
  -5  -2   3      731.83      755.23     14.24 o 
  -4  -2   3      164.05      165.18      7.99 o 
  -3  -2   3      128.75      139.65      3.71 o 
  -2  -2   3      202.69      195.00      2.47 o 
  -1  -2   3        2.22        1.26      0.70 o 
   0  -2   3      334.55      325.43      2.86 o 
   1  -2   3      703.69      679.27      6.27 o 
   2  -2   3     2103.27     2115.26      8.72 o 
   3  -2   3      983.44     1009.49     18.02 o 
   4  -2   3     1407.78     1502.37     21.68 o 
   5  -2   3      276.26      263.84      6.03 o 
   6  -2   3       80.72       73.44      4.18 o 
   7  -2   3       49.76       45.47      4.16 o 
   8  -2   3      127.47      120.85      7.22 o 
  -8  -1   3       35.04       30.60      3.37 o 
  -7  -1   3      127.92      114.33     18.62 o 
  -6  -1   3       24.54       28.64      4.49 o 
  -5  -1   3       51.40       58.83      5.31 o 
  -4  -1   3       77.53       90.67      3.39 o 
  -3  -1   3     1273.81     1322.41     13.08 o 
  -2  -1   3      531.72      569.98     17.83 o 
  -1  -1   3     9019.82     9351.78     59.70 o 
   1  -1   3      160.52      147.59      1.34 o 
   2  -1   3       45.51       45.74      1.23 o 
   3  -1   3       13.73       14.13      1.18 o 
   4  -1   3       37.71       31.31      2.95 o 
   5  -1   3      290.65      296.74     10.97 o 
   6  -1   3        0.27        1.37      2.09 o 
   7  -1   3      313.03      314.84      7.02 o 
   8  -1   3       52.79       50.78      3.97 o 
  -8   0   3       27.44       31.56      3.25 o 
  -7   0   3       11.49        9.75      2.41 o 
  -6   0   3        4.23        8.95      3.94 o 
  -5   0   3       31.09       25.26      2.69 o 
  -4   0   3       19.11       16.07      1.59 o 
  -3   0   3      644.46      723.30     19.17 o 
  -2   0   3      422.87      412.20      3.09 o 
  -1   0   3      652.78      659.05      7.47 o 
   0   0   3       55.19       63.41      1.98 o 
   1   0   3     1531.58     1544.79     11.95 o 
   2   0   3     2017.73     2146.96      8.62 o 
   3   0   3     1862.09     2025.47     33.65 o 
   4   0   3      346.28      345.91      7.22 o 
   5   0   3       49.54       52.00      3.72 o 
   6   0   3       84.50       85.19      4.18 o 
   7   0   3       13.07       14.95      2.61 o 
   8   0   3        9.76        8.32      2.73 o 
  -8   1   3        3.55        2.94      2.09 o 
  -7   1   3        5.89        5.94      2.60 o 
  -6   1   3        6.65        6.37      2.39 o 
  -5   1   3        0.95        0.82      1.09 o 
  -4   1   3      496.29      484.69     10.15 o 
  -3   1   3      645.37      742.84      5.57 o 
  -2   1   3     4243.36     4562.34     13.74 o 
  -1   1   3        5.49        8.00      0.55 o 
   0   1   3     1207.90     1261.06     11.86 o 
   1   1   3      328.19      334.41      2.86 o 
   2   1   3      118.15      112.91      2.03 o 
   3   1   3      138.70      130.49      3.08 o 
   4   1   3      221.19      224.04      5.85 o 
   5   1   3       96.31       87.50      4.03 o 
   6   1   3       57.27       62.23      5.29 o 
   7   1   3        0.65        3.07      2.35 o 
  -8   2   3       25.37       24.04      3.08 o 
  -7   2   3      187.21      183.73      8.26 o 
  -6   2   3        2.54        3.32      1.36 o 
  -5   2   3      187.32      184.73      5.89 o 
  -4   2   3        5.13        8.39      0.84 o 
  -3   2   3      118.96      123.95      2.21 o 
  -2   2   3       55.48       49.48      1.09 o 
  -1   2   3      515.05      514.41      4.36 o 
   0   2   3      488.17      469.28      4.72 o 
   1   2   3        0.23        2.16      0.60 o 
   2   2   3     1467.98     1601.87     14.75 o 
   3   2   3       37.38       30.69      1.69 o 
   4   2   3       95.13       88.98      4.21 o 
   5   2   3        8.61        5.25      2.64 o 
   6   2   3       67.38       70.67      4.42 o 
   7   2   3        6.12        7.83      3.83 o 
  -8   3   3       32.43       28.99      4.15 o 
  -7   3   3       24.74       29.67      2.12 o 
  -6   3   3      303.42      297.67      7.54 o 
  -5   3   3      397.36      387.92      6.69 o 
  -4   3   3      147.90      137.32      3.18 o 
  -3   3   3     1518.67     1508.06     15.50 o 
  -2   3   3       67.95       77.94      1.42 o 
  -1   3   3     2266.06     2414.80     13.10 o 
   0   3   3      248.89      277.75      4.29 o 
   1   3   3       38.15       38.42      1.06 o 
   2   3   3        5.18        3.49      0.83 o 
   3   3   3      814.67      793.88     30.12 o 
   4   3   3        8.16       10.59      2.53 o 
   5   3   3      520.69      566.00      9.50 o 
   6   3   3        0.07        1.82      1.80 o 
  -8   4   3      100.10      103.29      6.33 o 
  -7   4   3        0.84        4.68      3.08 o 
  -6   4   3      439.90      422.88      8.20 o 
  -5   4   3      151.35      148.50      3.01 o 
  -4   4   3        9.47        9.94      0.62 o 
  -3   4   3        4.16        6.30      0.53 o 
  -2   4   3        2.58        1.80      0.48 o 
  -1   4   3      204.17      192.40      2.08 o 
   0   4   3      370.60      345.74      3.15 o 
   1   4   3      489.35      486.70      7.60 o 
   2   4   3      386.62      346.58      5.92 o 
   3   4   3     1699.64     1821.47     35.54 o 
   4   4   3        3.54        4.12      2.19 o 
   5   4   3        0.44        2.75      2.33 o 
   6   4   3        0.38        2.75      2.11 o 
  -8   5   3        8.63        9.72      2.64 o 
  -7   5   3        0.55        1.47      1.51 o 
  -6   5   3       61.88       58.26      3.22 o 
  -5   5   3        0.44        1.34      1.58 o 
  -4   5   3      150.32      145.12      3.75 o 
  -3   5   3       38.85       39.44      1.06 o 
  -2   5   3      106.08      103.41      1.88 o 
  -1   5   3       83.68       85.19      1.46 o 
   0   5   3        0.71        0.99      0.47 o 
   1   5   3       75.36       79.67      2.02 o 
   2   5   3       91.88       90.90      3.27 o 
   3   5   3       97.00       88.71      3.66 o 
   4   5   3      452.26      467.94      8.20 o 
   5   5   3       58.72       54.23      6.86 o 
  -7   6   3       45.37       51.50      3.30 o 
  -6   6   3       55.96       52.36      3.03 o 
  -5   6   3        1.83        3.20      1.64 o 
  -4   6   3     1305.82     1390.81     10.81 o 
  -3   6   3       10.72       11.21      0.79 o 
  -2   6   3        1.28        1.28      0.51 o 
  -1   6   3      110.05      104.76      1.85 o 
   0   6   3       78.72       77.74      1.60 o 
   1   6   3      126.89      122.27      3.48 o 
   2   6   3       24.74       26.16      2.31 o 
   3   6   3       14.60       14.21      1.99 o 
   4   6   3        1.19        2.58      1.50 o 
  -7   7   3      103.84       97.64      3.91 o 
  -6   7   3        5.03        4.36      1.26 o 
  -5   7   3      338.76      357.36      6.31 o 
  -4   7   3       86.65       88.00      3.01 o 
  -3   7   3      129.68      130.25      4.71 o 
  -2   7   3       87.77       84.95      2.50 o 
  -1   7   3       63.91       49.03      6.86 o 
   0   7   3       38.82       27.86      1.92 o 
   1   7   3       88.76       89.15      4.49 o 
   2   7   3        8.33        6.95      1.75 o 
   3   7   3       76.60       93.40      6.76 o 
  -6   8   3        0.18        1.89      1.53 o 
  -5   8   3        1.04        2.07      1.25 o 
  -2   8   3      536.85      524.50     16.78 o 
  -1   8   3        8.17       10.86      1.58 o 
   0   8   3       86.85       89.23      4.90 o 
   1   8   3        4.24        8.10      3.22 o 
   2   8   3       33.81       35.56      5.74 o 
  -5   9   3        0.06        1.42      1.53 o 
  -4   9   3      232.69      253.30     10.28 o 
   0   9   3       42.34       52.11      4.15 o 
   0 -11   4       69.75       69.09      5.87 o 
   1 -11   4       31.51       36.17      3.82 o 
   2 -11   4      152.96      156.85      8.21 o 
   3 -11   4       34.87       38.03      4.40 o 
   4 -11   4       56.71       57.58      6.76 o 
  -2 -10   4      365.77      350.29      9.40 o 
  -1 -10   4      112.05       99.46      4.71 o 
   0 -10   4      290.98      286.84      7.71 o 
   1 -10   4       98.49      103.31      6.35 o 
   2 -10   4       88.38       79.30      4.05 o 
   3 -10   4       94.76       92.06      4.22 o 
   6 -10   4      219.39      234.04      7.86 o 
  -3  -9   4        1.90        2.57      2.15 o 
  -2  -9   4        3.59        2.93      1.97 o 
  -1  -9   4      196.97      203.83     10.01 o 
   0  -9   4        3.99        4.22      2.31 o 
   1  -9   4     1214.04     1239.89     14.71 o 
   2  -9   4      323.76      329.63      7.01 o 
   3  -9   4      126.14      129.58      5.50 o 
   4  -9   4       68.15       59.19      5.30 o 
   5  -9   4        4.72        5.86      1.95 o 
   6  -9   4        3.68        1.41      2.17 o 
  -4  -8   4      158.00      156.49      5.99 o 
  -3  -8   4      156.69      160.29      8.21 o 
  -2  -8   4       26.81       26.90      4.57 o 
  -1  -8   4      326.62      320.72      6.79 o 
   0  -8   4        0.63        1.53      1.88 o 
   1  -8   4       58.15       51.86      2.66 o 
   2  -8   4       73.03       76.41      3.26 o 
   3  -8   4      168.33      166.77      3.43 o 
   4  -8   4       96.24       76.90      2.21 o 
   5  -8   4      721.18      704.27     15.25 o 
   6  -8   4        0.04        1.86      1.53 o 
   7  -8   4      290.59      311.99      8.00 o 
  -5  -7   4       60.49       52.60      5.10 o 
  -4  -7   4       91.80       98.45      4.77 o 
  -3  -7   4       12.09       10.38      3.46 o 
  -2  -7   4        0.30        1.17      3.55 o 
  -1  -7   4        0.08        1.32      1.99 o 
   0  -7   4      485.68      488.92      7.26 o 
   1  -7   4        0.56        0.01      1.03 o 
   2  -7   4      335.21      325.39      6.69 o 
   3  -7   4       52.16       50.73      2.68 o 
   4  -7   4       46.80       45.00      1.88 o 
   5  -7   4       18.62       16.84      1.83 o 
   6  -7   4        7.49        4.53      1.01 o 
   7  -7   4       46.34       45.60      3.55 o 
  -6  -6   4        0.11        0.99      2.43 o 
  -5  -6   4      122.03      116.75      9.53 o 
  -4  -6   4      394.76      418.28      9.08 o 
  -3  -6   4       97.92       88.52      4.31 o 
  -2  -6   4       57.66       56.64      3.62 o 
  -1  -6   4      225.59      233.37      8.69 o 
   0  -6   4       70.98       67.64      2.56 o 
   1  -6   4       35.46       36.23      4.39 o 
   2  -6   4      182.57      171.94      4.45 o 
   3  -6   4        5.64        7.74      1.00 o 
   4  -6   4      916.65      918.19     22.37 o 
   5  -6   4       95.76       91.68      2.77 o 
   6  -6   4      417.10      441.37     12.69 o 
   7  -6   4       37.06       34.06      2.26 o 
   8  -6   4       62.03       53.02      3.67 o 
  -6  -5   4      139.12      148.91      6.07 o 
  -5  -5   4       65.19       66.99      5.20 o 
  -4  -5   4       46.53       46.67      3.99 o 
  -3  -5   4       39.11       41.90      3.62 o 
  -2  -5   4      117.32      115.77      4.26 o 
  -1  -5   4      850.64      906.34     11.73 o 
   0  -5   4      647.69      582.57      8.06 o 
   1  -5   4     1973.01     2067.08     40.38 o 
   2  -5   4      579.27      572.23     14.32 o 
   3  -5   4        5.21        2.11      0.68 o 
   4  -5   4       52.14       48.42      1.85 o 
   5  -5   4        3.86        5.72      1.42 o 
   6  -5   4        1.27        1.13      1.19 o 
   7  -5   4        0.31        2.26      2.14 o 
   8  -5   4       72.44       63.61      3.44 o 
  -7  -4   4       17.12       16.46      4.35 o 
  -6  -4   4      247.57      251.89      7.38 o 
  -5  -4   4       51.53       45.09      4.30 o 
  -4  -4   4      122.49      121.42      5.27 o 
  -3  -4   4      825.24      880.89     14.64 o 
  -2  -4   4        0.14        1.74      1.55 o 
  -1  -4   4      343.16      363.84      8.27 o 
   0  -4   4      107.66      102.72      2.17 o 
   1  -4   4       40.57       44.14      1.42 o 
   2  -4   4        1.01        1.05      0.86 o 
   3  -4   4      371.68      335.74      5.10 o 
   4  -4   4      105.23       88.24      2.66 o 
   5  -4   4     1294.67     1300.81     11.67 o 
   6  -4   4       71.64       61.85      2.52 o 
   7  -4   4        2.97        3.98      1.85 o 
   8  -4   4        2.94        1.57      2.03 o 
  -7  -3   4       13.57       10.91      4.14 o 
  -6  -3   4       42.55       46.52      5.14 o 
  -5  -3   4        0.34        1.67      2.40 o 
  -4  -3   4      109.38      116.52      4.40 o 
  -3  -3   4       95.75       98.64      3.58 o 
  -2  -3   4      695.65      698.67      8.80 o 
  -1  -3   4        0.33        1.21      0.70 o 
   0  -3   4     1905.79     1949.15      9.62 o 
   1  -3   4      425.08      445.71      3.33 o 
   2  -3   4      491.32      444.42      6.83 o 
   3  -3   4      177.66      178.62      4.77 o 
   4  -3   4      152.72      149.39      3.51 o 
   5  -3   4      311.39      308.96      5.01 o 
   6  -3   4      104.37      105.78      3.27 o 
   7  -3   4      132.16      129.94      5.83 o 
   8  -3   4       68.81       80.22      3.65 o 
  -7  -2   4      286.01      285.18     12.09 o 
  -6  -2   4      208.35      209.01      7.24 o 
  -5  -2   4      717.10      731.76     11.09 o 
  -4  -2   4      636.64      654.90     11.51 o 
  -3  -2   4        0.04        1.76      1.70 o 
  -2  -2   4      335.68      328.39     14.88 o 
  -1  -2   4     1719.39     1732.95      8.04 o 
   0  -2   4     2722.01     2891.88     12.77 o 
   1  -2   4       16.58       17.37      0.65 o 
   2  -2   4      165.78      150.21      1.65 o 
   3  -2   4        5.35        5.88      1.04 o 
   4  -2   4      988.43      966.77     11.99 o 
   5  -2   4       52.08       49.71      2.60 o 
   6  -2   4       58.61       54.25      2.73 o 
   7  -2   4        3.24        4.55      1.92 o 
   8  -2   4       26.17       26.28      2.43 o 
  -8  -1   4       79.14       76.16      5.40 o 
  -7  -1   4        0.08        1.70      2.04 o 
  -6  -1   4        7.70        6.67      2.53 o 
  -5  -1   4       43.80       40.39      3.30 o 
  -4  -1   4      280.62      296.41      6.47 o 
  -3  -1   4       17.98       28.85      2.07 o 
  -2  -1   4      218.04      239.88      5.87 o 
  -1  -1   4     2323.43     2401.33     17.10 o 
   0  -1   4      192.75      183.14      1.65 o 
   1  -1   4        0.45        2.75      0.37 o 
   2  -1   4      244.84      255.60      2.47 o 
   3  -1   4       13.79       19.23      1.11 o 
   4  -1   4      114.32      108.88      2.96 o 
   5  -1   4      454.52      459.47     11.12 o 
   6  -1   4      124.46      127.27      4.67 o 
   7  -1   4      240.99      255.31      8.54 o 
   8  -1   4       92.34      106.31      4.84 o 
  -8   0   4      393.72      392.31     12.00 o 
  -7   0   4      872.01      911.37     12.45 o 
  -6   0   4      561.30      545.64      8.94 o 
  -5   0   4      638.73      637.43      9.17 o 
  -4   0   4      400.52      414.82     12.15 o 
  -3   0   4        5.70        2.46      0.98 o 
  -2   0   4        0.03        1.44      1.25 o 
  -1   0   4       70.93       81.10      1.44 o 
   0   0   4      146.08      146.83      1.88 o 
   1   0   4        0.42        0.60      0.47 o 
   2   0   4      110.04      106.24      1.68 o 
   3   0   4     1358.46     1347.19     24.31 o 
   4   0   4      154.48      160.90      7.56 o 
   5   0   4     1039.61     1045.13     20.85 o 
   6   0   4        0.75        0.74      1.85 o 
   7   0   4        0.57        2.58      2.30 o 
  -8   1   4        0.16        0.77      1.14 o 
  -7   1   4        0.19        1.27      1.33 o 
  -6   1   4       48.46       41.38      3.95 o 
  -5   1   4        1.81        2.27      1.99 o 
  -4   1   4      381.74      355.33      6.75 o 
  -3   1   4       13.08       12.57      0.86 o 
  -2   1   4        4.58        0.62      0.67 o 
  -1   1   4      176.01      162.63      2.09 o 
   0   1   4      313.69      287.94      6.07 o 
   1   1   4      263.87      267.62      2.91 o 
   2   1   4       12.83       14.60      1.43 o 
   3   1   4        5.79        4.02      1.11 o 
   4   1   4       28.97       31.58      2.71 o 
   5   1   4      104.98      106.85      4.34 o 
   6   1   4      172.48      170.42     14.63 o 
   7   1   4       22.57       17.31      2.59 o 
  -8   2   4      115.39       99.36      6.81 o 
  -7   2   4      161.37      157.95      4.93 o 
  -6   2   4      451.01      438.82      7.85 o 
  -5   2   4       41.45       29.44      2.10 o 
  -4   2   4        0.89        2.96      0.68 o 
  -3   2   4       69.41       74.50      1.52 o 
  -2   2   4     1265.64     1425.83      8.71 o 
  -1   2   4       85.83       72.62      1.61 o 
   0   2   4      251.20      227.19      6.02 o 
   1   2   4      543.08      568.42      3.91 o 
   2   2   4      164.42      146.62      4.44 o 
   3   2   4       13.63       14.05      1.29 o 
   4   2   4      281.29      268.56     13.44 o 
   5   2   4       11.73       13.68      2.21 o 
   6   2   4        0.74        0.09      2.71 o 
  -8   3   4        8.65        9.90      3.54 o 
  -7   3   4        1.25        1.51      1.09 o 
  -6   3   4        1.77        1.90      1.37 o 
  -5   3   4      127.43      133.61      3.41 o 
  -4   3   4      146.01      142.75      3.27 o 
  -3   3   4     1135.40     1109.19     13.21 o 
  -2   3   4        0.69        0.94      0.44 o 
  -1   3   4      692.77      674.65     10.91 o 
   0   3   4        0.05        1.96      2.82 o 
   1   3   4        3.27        3.36      0.60 o 
   2   3   4     1215.90     1303.24     26.19 o 
   3   3   4        5.39        6.56      1.73 o 
   4   3   4       33.99       32.18      2.64 o 
   5   3   4       13.87       13.31      2.01 o 
   6   3   4       88.20       95.77      4.28 o 
  -8   4   4      180.40      181.33      8.78 o 
  -7   4   4      442.09      460.09     12.21 o 
  -6   4   4       72.42       71.25      5.21 o 
  -5   4   4      321.66      318.88      4.15 o 
  -4   4   4       10.73       10.67      0.77 o 
  -3   4   4       15.38       17.62      0.95 o 
  -2   4   4      220.75      207.87      2.51 o 
  -1   4   4      186.07      179.43      2.38 o 
   0   4   4      465.30      466.32     12.72 o 
   1   4   4      536.91      540.59     10.77 o 
   2   4   4      202.59      194.02      5.72 o 
   3   4   4      153.18      146.30      4.26 o 
   4   4   4       17.94       14.90      2.09 o 
   5   4   4       14.31       11.26      2.12 o 
  -7   5   4       12.09       12.22      1.93 o 
  -6   5   4       26.41       31.25      2.53 o 
  -5   5   4      273.30      279.69      5.33 o 
  -4   5   4      848.51      852.40     12.91 o 
  -3   5   4       93.90       90.47      1.96 o 
  -2   5   4      787.93      787.45      7.58 o 
  -1   5   4        4.39        3.87      0.81 o 
   0   5   4      102.85       97.72      2.86 o 
   1   5   4       98.97       97.38      2.60 o 
   2   5   4        1.04        2.82      1.96 o 
   3   5   4        3.32        4.25      1.59 o 
   4   5   4      421.91      389.87     12.46 o 
   5   5   4        6.24        4.01      4.20 o 
  -7   6   4       27.29       31.96      3.12 o 
  -6   6   4      104.03      108.89      4.10 o 
  -5   6   4       26.78       26.59      1.96 o 
  -4   6   4       70.55       70.27      2.62 o 
  -3   6   4        5.30        5.24      0.77 o 
  -2   6   4      215.17      216.41      2.98 o 
  -1   6   4      136.93      125.91      2.80 o 
   0   6   4      416.51      396.67      5.55 o 
   1   6   4       88.45       83.05      2.61 o 
   2   6   4      346.15      362.77     10.72 o 
   3   6   4      102.86      101.96      7.52 o 
   4   6   4       15.36       16.62      4.45 o 
  -6   7   4        1.32        2.66      1.40 o 
  -5   7   4      105.23      106.17      6.55 o 
  -3   7   4        5.28        4.68      2.08 o 
  -2   7   4       44.43       42.90      2.83 o 
  -1   7   4       30.02       32.54      3.39 o 
   0   7   4       12.71       11.75      2.49 o 
   1   7   4       10.10       11.05      2.97 o 
   2   7   4      101.20      109.66      6.89 o 
   3   7   4        5.30        4.51      2.83 o 
  -5   8   4        6.16        6.87      1.29 o 
  -4   8   4        4.77        4.45      1.66 o 
  -1   8   4      401.41      400.16      9.08 o 
   0   8   4        7.98       12.21      3.04 o 
   1   8   4       55.67       70.69      5.77 o 
   0 -11   5        0.34        1.14      1.72 o 
   1 -11   5        2.61        2.96      1.80 o 
   2 -11   5       21.72       25.42      4.36 o 
   3 -11   5       51.99       54.32      4.64 o 
  -2 -10   5       80.29       84.50      5.21 o 
  -1 -10   5       85.28       74.59      5.73 o 
   0 -10   5       51.51       51.55      3.23 o 
   1 -10   5        9.84        8.22      1.86 o 
   3 -10   5       28.70       23.96      2.10 o 
   4 -10   5       33.55       30.08     10.05 o 
   5 -10   5        0.00        0.68      1.65 o 
   6 -10   5       66.58       71.20      4.13 o 
  -3  -9   5       23.55       19.76      4.54 o 
  -2  -9   5        0.03        0.93      1.25 o 
  -1  -9   5       76.68       76.52      4.46 o 
   0  -9   5      117.22      120.36      4.54 o 
   1  -9   5      566.99      574.63      7.20 o 
   2  -9   5      485.41      499.61     11.60 o 
   3  -9   5      104.14      106.15      4.33 o 
   4  -9   5      166.31      173.72      5.67 o 
   5  -9   5       63.35       60.28      3.56 o 
   6  -9   5      122.44      115.46     10.41 o 
  -4  -8   5       38.71       35.57      4.96 o 
  -3  -8   5      160.91      159.10      8.19 o 
  -2  -8   5       38.91       36.62      3.30 o 
  -1  -8   5      254.23      245.96      5.96 o 
   0  -8   5      399.23      401.83      5.95 o 
   1  -8   5      598.33      606.80     11.41 o 
   2  -8   5      372.36      377.96      7.04 o 
   3  -8   5       66.24       66.94      2.45 o 
   4  -8   5       54.94       51.32      2.31 o 
   5  -8   5      381.06      339.04      7.48 o 
   6  -8   5        0.11        3.24      1.91 o 
   7  -8   5      143.74      173.24      6.14 o 
  -5  -7   5       17.14       16.64      6.30 o 
  -4  -7   5       19.57       18.91      3.68 o 
  -3  -7   5       99.39       88.78      4.22 o 
  -2  -7   5       96.83      101.99      6.50 o 
  -1  -7   5       28.62       25.02      2.89 o 
   0  -7   5      488.22      485.77      6.72 o 
   1  -7   5       41.10       38.62      3.34 o 
   2  -7   5     1144.94     1161.51     12.84 o 
   3  -7   5       89.52       85.29      2.99 o 
   4  -7   5      389.44      395.31      5.83 o 
   5  -7   5      169.42      153.68      4.07 o 
   6  -7   5       32.24       29.34      1.82 o 
   7  -7   5        9.11        9.33      2.37 o 
  -6  -6   5      289.89      287.41      8.53 o 
  -5  -6   5        7.04        6.37      3.12 o 
  -4  -6   5       27.49       24.33      2.86 o 
  -3  -6   5       13.45       15.71      2.64 o 
  -2  -6   5       97.30       82.89      3.98 o 
  -1  -6   5       25.81       24.95      2.57 o 
   0  -6   5       93.61       89.92      3.03 o 
   1  -6   5       14.59       17.75      1.78 o 
   2  -6   5      499.25      548.88      9.16 o 
   3  -6   5        6.09        4.39      1.19 o 
   4  -6   5      264.82      257.55      4.55 o 
   5  -6   5        3.08        3.92      1.33 o 
   6  -6   5      348.93      337.00      5.42 o 
   7  -6   5        9.97        6.27      1.39 o 
  -6  -5   5      116.32      115.97      5.46 o 
  -5  -5   5        0.13        0.00      1.52 o 
  -4  -5   5       24.16       26.00      3.45 o 
  -3  -5   5      176.86      183.48      5.71 o 
  -2  -5   5       48.66       53.85      3.19 o 
  -1  -5   5      107.14      108.14      3.68 o 
   0  -5   5        0.41        3.15      1.22 o 
   1  -5   5      876.20      903.52     13.20 o 
   2  -5   5      104.11       97.08      2.66 o 
   3  -5   5      369.08      366.04      5.85 o 
   4  -5   5        5.46        4.06      1.48 o 
   5  -5   5      210.11      215.21      6.29 o 
   6  -5   5      115.39      110.30      4.66 o 
   7  -5   5       48.17       46.30      2.64 o 
   8  -5   5       16.24       17.90      1.86 o 
  -7  -4   5      113.21      116.24      5.57 o 
  -6  -4   5        1.45        1.78      2.12 o 
  -5  -4   5      943.79      964.82     19.84 o 
  -4  -4   5       79.45       77.07      4.10 o 
  -3  -4   5       72.66       69.38      5.54 o 
  -2  -4   5       18.15       22.21      2.14 o 
  -1  -4   5        0.37        1.30      1.57 o 
   0  -4   5       13.90       16.80      1.38 o 
   1  -4   5      509.21      531.96     13.96 o 
   2  -4   5      177.80      184.84      5.02 o 
   3  -4   5      161.84      152.84      3.28 o 
   4  -4   5       44.01       45.91      2.33 o 
   5  -4   5      773.21      768.19      9.24 o 
   6  -4   5        9.01        9.52      1.69 o 
   7  -4   5      197.99      195.68      5.73 o 
   8  -4   5       96.91       93.24      3.54 o 
  -7  -3   5      160.58      165.98      9.24 o 
  -6  -3   5       39.61       44.47      6.45 o 
  -5  -3   5       75.00       72.21      4.58 o 
  -4  -3   5       11.07       13.30      2.70 o 
  -3  -3   5       27.73       26.43      2.19 o 
  -2  -3   5     2075.34     2225.02     22.74 o 
  -1  -3   5     2916.83     3004.78     89.68 o 
   0  -3   5     1238.74     1300.35     16.50 o 
   1  -3   5      760.11      713.50     12.19 o 
   2  -3   5      703.59      672.23      6.52 o 
   3  -3   5      337.79      306.22      6.20 o 
   4  -3   5      198.74      190.48      4.04 o 
   5  -3   5      237.02      231.40      4.60 o 
   6  -3   5      128.39      122.69      3.55 o 
   7  -3   5       83.98       76.15      3.19 o 
   8  -3   5       21.55       24.13      2.51 o 
  -7  -2   5        5.26        3.72      2.49 o 
  -6  -2   5      111.13      106.87      6.59 o 
  -5  -2   5        9.75        8.11      2.05 o 
  -4  -2   5      515.28      497.19      8.97 o 
  -3  -2   5      159.33      164.42      4.41 o 
  -2  -2   5       74.12       82.91      2.98 o 
  -1  -2   5       37.11       39.14      1.39 o 
   0  -2   5       54.08       51.00      1.51 o 
   1  -2   5      182.40      182.43      1.90 o 
   2  -2   5     1348.97     1438.44     16.40 o 
   3  -2   5        1.45        0.07      0.84 o 
   4  -2   5       46.68       43.75      2.40 o 
   5  -2   5       58.26       59.25      2.55 o 
   6  -2   5      134.87      136.43      3.97 o 
   7  -2   5       46.31       48.34      2.84 o 
  -8  -1   5       34.19       30.81      4.30 o 
  -7  -1   5      147.22      145.91      7.53 o 
  -6  -1   5       49.75       50.36      3.17 o 
  -5  -1   5        3.45        5.61      2.20 o 
  -4  -1   5        0.69        0.54      1.55 o 
  -3  -1   5      562.10      596.28     11.76 o 
  -2  -1   5     1373.02     1457.46     19.56 o 
  -1  -1   5      846.52      812.47     11.38 o 
   0  -1   5      328.46      330.77      4.42 o 
   1  -1   5     3022.45     3222.37     10.66 o 
   2  -1   5       15.10       21.47      0.96 o 
   3  -1   5       42.67       42.85      1.71 o 
   4  -1   5       31.38       34.35      2.08 o 
   5  -1   5       53.10       55.53      4.25 o 
   6  -1   5       50.13       51.57      2.79 o 
   7  -1   5       90.55       96.55      3.60 o 
  -8   0   5       36.20       38.35      4.54 o 
  -7   0   5      223.50      229.52     18.42 o 
  -6   0   5        9.95        8.70      2.14 o 
  -5   0   5      378.18      379.87      7.84 o 
  -4   0   5      377.84      401.14      7.84 o 
  -3   0   5     1264.66     1333.66     14.57 o 
  -2   0   5      472.50      473.63      9.31 o 
  -1   0   5       15.68       17.99      1.07 o 
   0   0   5        0.45        1.12      0.42 o 
   1   0   5      258.81      263.69      2.88 o 
   2   0   5      411.77      470.04     12.24 o 
   3   0   5      150.63      136.21      2.49 o 
   4   0   5       13.90       14.22      1.67 o 
   5   0   5       29.25       25.63      2.63 o 
   7   0   5       45.20       45.54      3.65 o 
  -8   1   5       97.72      102.75      4.43 o 
  -7   1   5      196.31      185.21      6.60 o 
  -6   1   5        8.33        7.77      1.77 o 
  -5   1   5      150.36      151.11      4.58 o 
  -4   1   5      283.71      278.25      5.67 o 
  -3   1   5        1.52        1.30      1.13 o 
  -2   1   5      482.43      430.63      5.01 o 
  -1   1   5      591.47      606.14      4.18 o 
   0   1   5      374.19      371.75      8.05 o 
   1   1   5      132.01      145.47      1.56 o 
   2   1   5      429.71      432.76      6.21 o 
   3   1   5      127.08      124.62      2.72 o 
   4   1   5      294.62      317.37      6.30 o 
   5   1   5       27.77       35.19      2.76 o 
   6   1   5      487.41      498.18     22.51 o 
   7   1   5      109.27       99.49      6.09 o 
  -8   2   5      190.52      184.23      8.76 o 
  -7   2   5       69.04       66.45      4.12 o 
  -6   2   5      404.13      382.08     16.26 o 
  -5   2   5      382.40      378.77     10.42 o 
  -4   2   5      671.34      648.59      9.37 o 
  -3   2   5      124.32      127.09      2.28 o 
  -2   2   5        4.71        4.82      0.58 o 
  -1   2   5      196.19      207.06      2.64 o 
   0   2   5      554.15      547.77     11.39 o 
   1   2   5        6.49        8.82      3.09 o 
   2   2   5      797.60      769.69     10.20 o 
   3   2   5      106.14      103.13      5.08 o 
   4   2   5      234.52      231.37      5.25 o 
   5   2   5      144.59      144.19      4.51 o 
   6   2   5       20.65       21.49      2.37 o 
  -8   3   5       10.70       10.38      3.34 o 
  -7   3   5       24.34       24.45      3.43 o 
  -6   3   5      111.56       97.52      3.17 o 
  -5   3   5        9.66       11.87      1.44 o 
  -4   3   5       41.17       39.54      1.58 o 
  -3   3   5       51.36       44.42      1.78 o 
  -2   3   5      414.60      427.71      4.62 o 
  -1   3   5        0.11        2.43      2.01 o 
   0   3   5      131.52      130.67      5.86 o 
   1   3   5        9.16       12.89      3.69 o 
   2   3   5        0.13        1.28      0.40 o 
   3   3   5        0.91        1.42      1.02 o 
   4   3   5      393.17      398.30      6.94 o 
   5   3   5      311.38      324.82     18.26 o 
   6   3   5      146.91      162.60      8.91 o 
  -7   4   5      164.30      165.03      6.98 o 
  -6   4   5       17.91       17.58      2.71 o 
  -5   4   5       81.92       69.06      2.02 o 
  -4   4   5      185.86      173.28      3.04 o 
  -3   4   5       25.49       24.51      0.96 o 
  -2   4   5       12.34       10.25      0.65 o 
  -1   4   5      399.36      409.55     10.18 o 
   0   4   5       17.92       14.87      2.97 o 
   1   4   5      647.23      671.96     14.23 o 
   2   4   5      167.60      156.18      7.13 o 
   3   4   5        0.11        1.52      1.28 o 
   4   4   5       24.27       28.12      4.68 o 
   5   4   5       36.32       42.87      6.53 o 
  -7   5   5       28.10       27.86      2.45 o 
  -6   5   5       47.31       51.58      2.89 o 
  -5   5   5       98.57       98.78      3.39 o 
  -4   5   5      195.11      202.47      3.70 o 
  -3   5   5       88.15       93.12      2.00 o 
  -2   5   5      238.53      224.38      7.58 o 
  -1   5   5       56.07       58.72      1.29 o 
   0   5   5      152.84      139.77      5.83 o 
   1   5   5        7.67        9.23      4.00 o 
   2   5   5       13.72       17.97      4.66 o 
   3   5   5      100.97       93.96      7.32 o 
   4   5   5       68.23       71.25      7.12 o 
  -6   6   5       87.58       89.24      3.53 o 
  -3   6   5       36.71       35.15      1.33 o 
  -2   6   5       33.76       35.40      2.85 o 
  -1   6   5       41.67       41.63      3.35 o 
   0   6   5      241.01      254.04      8.80 o 
   1   6   5       43.57       43.88      4.26 o 
   2   6   5      158.55      167.69      7.87 o 
   3   6   5        1.22        0.43      2.74 o 
  -6   7   5        3.20        4.68      1.74 o 
  -5   7   5      169.73      176.02      6.10 o 
  -2   7   5        3.93        2.68      1.40 o 
  -1   7   5      282.94      270.44      7.86 o 
   0   7   5       18.64       14.10      2.88 o 
   1   7   5        0.41        0.55      2.53 o 
   2   7   5       15.09       18.49      3.94 o 
   0   8   5        0.54        1.18      2.97 o 
   0 -11   6       57.76       48.21      3.74 o 
   2 -11   6        0.06        1.29      1.13 o 
   3 -11   6       98.67      111.00      5.75 o 
   4 -11   6       34.13       33.07      6.83 o 
  -2 -10   6       11.30        9.56      3.49 o 
  -1 -10   6       12.54       13.52      2.27 o 
   0 -10   6        2.12        1.35      2.02 o 
   1 -10   6       67.98       67.79      3.02 o 
   2 -10   6      176.09      174.52      4.25 o 
   3 -10   6        1.99        3.03      1.36 o 
   4 -10   6        5.98        5.12      3.89 o 
   5 -10   6       30.97       24.09      3.09 o 
  -3  -9   6        2.40        3.79      2.78 o 
  -2  -9   6        1.17        3.64      2.02 o 
  -1  -9   6        1.38        2.65      2.58 o 
   0  -9   6      502.49      525.27     11.38 o 
   1  -9   6        4.91        8.80      1.68 o 
   2  -9   6       32.97       29.81      2.55 o 
   3  -9   6       25.51       26.85      1.79 o 
   4  -9   6       92.82      101.49      3.05 o 
   5  -9   6        3.25        3.91      1.81 o 
   6  -9   6       22.17       23.24      4.79 o 
  -4  -8   6        0.23        2.12      2.19 o 
  -3  -8   6      362.56      353.34     11.97 o 
  -2  -8   6       15.87       15.30      2.90 o 
  -1  -8   6      284.66      293.64     15.68 o 
   0  -8   6        9.89        8.91      2.71 o 
   1  -8   6        7.27        9.67      2.01 o 
   2  -8   6      210.80      192.63      7.63 o 
   3  -8   6       80.46       80.67      3.29 o 
   4  -8   6        0.22        1.77      0.96 o 
   5  -8   6       78.33       78.36      3.83 o 
   6  -8   6       13.92       13.76      2.69 o 
   7  -8   6      276.47      302.31      8.10 o 
  -5  -7   6      195.90      182.10      8.96 o 
  -4  -7   6       94.16       95.18      4.87 o 
  -3  -7   6       43.34       47.66      3.48 o 
  -2  -7   6       54.52       52.80      3.58 o 
  -1  -7   6      185.07      191.77      8.08 o 
   0  -7   6      150.85      152.90      4.02 o 
   1  -7   6     1863.02     2011.17     23.70 o 
   2  -7   6      265.39      248.92      4.67 o 
   3  -7   6      276.31      264.62      5.78 o 
   4  -7   6        0.26        0.91      1.18 o 
   5  -7   6      186.70      189.52      4.16 o 
   6  -7   6        0.22        0.94      1.67 o 
   7  -7   6        6.53        8.32      2.29 o 
  -5  -6   6        4.95        6.91      2.69 o 
  -4  -6   6      175.15      173.01     12.12 o 
  -3  -6   6        0.05        4.48      3.17 o 
  -2  -6   6      958.63      974.66     21.02 o 
  -1  -6   6      112.07      115.78      4.43 o 
   0  -6   6      493.09      534.01      9.68 o 
   1  -6   6       85.69       77.34      2.77 o 
   2  -6   6       50.38       50.52      2.67 o 
   3  -6   6      546.19      554.48      6.94 o 
   4  -6   6      263.82      263.64      5.02 o 
   5  -6   6        7.27        7.93      1.68 o 
   6  -6   6      199.50      202.71      4.42 o 
   7  -6   6       76.22       77.11      3.00 o 
  -6  -5   6        4.19        2.56      1.83 o 
  -5  -5   6       17.82       14.60      2.97 o 
  -4  -5   6       91.08       86.23     11.77 o 
  -3  -5   6       15.87       19.15      2.90 o 
  -2  -5   6       43.09       40.83      3.11 o 
  -1  -5   6       70.39       60.29      2.96 o 
   0  -5   6      412.96      415.32      6.30 o 
   1  -5   6       87.17       73.24      4.48 o 
   2  -5   6      207.95      206.67      4.19 o 
   3  -5   6      989.32     1018.06     11.53 o 
   4  -5   6      185.36      182.41      4.42 o 
   5  -5   6       80.68       78.66      2.94 o 
   6  -5   6        0.74        1.79      1.35 o 
   7  -5   6        0.27        0.76      1.25 o 
  -6  -4   6        9.85       11.85      3.12 o 
  -5  -4   6      659.29      674.05     11.46 o 
  -4  -4   6      130.34      130.61      5.09 o 
  -3  -4   6      621.02      623.98     12.30 o 
  -2  -4   6        6.95       10.04      2.26 o 
  -1  -4   6     1204.08     1204.34     32.27 o 
   0  -4   6       21.03       26.61      1.75 o 
   1  -4   6      436.60      497.74      8.26 o 
   2  -4   6        6.98        9.65      1.51 o 
   3  -4   6      262.55      250.18      4.85 o 
   4  -4   6       88.36       84.70      3.12 o 
   5  -4   6       26.41       25.00      1.96 o 
   6  -4   6        1.84        6.00      3.38 o 
   7  -4   6      166.69      159.67      4.23 o 
  -7  -3   6       82.12       76.86      6.21 o 
  -6  -3   6        0.91        2.53      2.80 o 
  -5  -3   6      344.02      343.23      7.63 o 
  -4  -3   6      140.40      142.72      5.01 o 
  -3  -3   6      351.32      361.65      7.39 o 
  -2  -3   6      574.31      565.38      8.61 o 
  -1  -3   6      699.19      754.06     14.14 o 
   0  -3   6       35.11       22.46      1.60 o 
   1  -3   6      497.75      480.54      5.72 o 
   2  -3   6      112.63       99.77      2.40 o 
   3  -3   6      114.18      112.91      3.56 o 
   4  -3   6      599.54      599.59      7.06 o 
   5  -3   6      187.31      182.39      3.95 o 
   6  -3   6        0.05        1.23      1.39 o 
   7  -3   6       41.87       38.71      2.45 o 
  -7  -2   6       13.63       12.71      3.40 o 
  -6  -2   6      282.35      277.02      6.81 o 
  -5  -2   6       10.98        9.66      2.59 o 
  -4  -2   6     1059.18     1079.36     18.29 o 
  -3  -2   6       34.18       34.01      3.22 o 
  -2  -2   6     1723.37     1757.27     18.58 o 
  -1  -2   6      730.50      789.59     12.91 o 
   0  -2   6       28.35       33.13      1.07 o 
   1  -2   6      549.27      632.78      4.58 o 
   2  -2   6      508.98      469.40      5.14 o 
   3  -2   6       56.57       53.10      1.97 o 
   4  -2   6     1296.14     1303.23     13.41 o 
   5  -2   6       51.93       47.72      2.52 o 
   6  -2   6      241.81      250.50      4.87 o 
   7  -2   6        0.92        2.12      1.47 o 
  -7  -1   6      118.06      110.32     17.63 o 
  -6  -1   6      111.65      101.50      4.46 o 
  -5  -1   6        7.55       11.81      2.47 o 
  -4  -1   6       66.67       63.68      3.82 o 
  -3  -1   6      260.71      246.26      5.76 o 
  -2  -1   6      283.38      280.42      5.17 o 
  -1  -1   6      271.32      252.32      2.97 o 
   0  -1   6     1109.33     1122.21     14.55 o 
   1  -1   6      770.04      772.58      7.55 o 
   2  -1   6     1348.71     1382.60     11.41 o 
   3  -1   6      121.79      107.91      2.70 o 
   4  -1   6       14.40       14.23      1.44 o 
   5  -1   6      361.23      342.03      6.30 o 
   6  -1   6      200.12      196.86      4.50 o 
   7  -1   6        2.56        5.61      1.79 o 
  -7   0   6        0.55        1.41      1.23 o 
  -6   0   6        0.12        1.58      1.67 o 
  -5   0   6       50.05       59.01      3.21 o 
  -4   0   6        5.23        5.35      1.77 o 
  -3   0   6      561.69      547.39     20.26 o 
  -2   0   6       46.24       43.71      1.55 o 
  -1   0   6      215.49      203.54      3.65 o 
   0   0   6      317.38      342.19      3.02 o 
   1   0   6      293.53      289.60      2.94 o 
   2   0   6      208.94      220.25      3.57 o 
   3   0   6      258.16      238.31      5.83 o 
   4   0   6      226.56      208.12      3.95 o 
   5   0   6      193.81      212.43      4.27 o 
   6   0   6        0.02        1.45      1.15 o 
   7   0   6       12.40       12.84      1.93 o 
  -7   1   6        2.91        3.83      1.94 o 
  -6   1   6       63.79       57.71      3.30 o 
  -5   1   6       43.21       46.84      3.01 o 
  -4   1   6      116.74      110.00      3.46 o 
  -3   1   6        0.07        0.96      1.22 o 
  -2   1   6      736.56      744.29     17.66 o 
  -1   1   6      447.87      435.23      4.31 o 
   0   1   6      511.22      526.81     11.42 o 
   1   1   6       93.33       86.80      5.43 o 
   2   1   6      722.91      705.14      9.22 o 
   3   1   6       21.45       19.20      1.94 o 
   4   1   6      159.43      150.20      5.03 o 
   5   1   6       24.58       24.56      1.91 o 
   6   1   6       41.40       33.84      2.20 o 
  -7   2   6        5.84        2.72      1.36 o 
  -6   2   6      320.74      309.71      8.48 o 
  -5   2   6        8.00        8.43      1.60 o 
  -4   2   6      392.55      403.41      6.23 o 
  -3   2   6        2.14        1.35      0.71 o 
  -2   2   6      859.45      872.95     16.15 o 
   0   2   6       27.04       29.79      3.42 o 
   1   2   6       22.09       26.60      4.09 o 
   2   2   6      415.59      409.41      4.66 o 
   3   2   6        0.89        1.76      0.82 o 
   4   2   6       75.52       71.82      3.10 o 
   5   2   6      104.71       99.19     12.24 o 
   6   2   6       91.97      100.42      7.69 o 
  -7   3   6       14.27       12.09      2.65 o 
  -6   3   6       17.27       16.25      1.68 o 
  -5   3   6      494.69      459.17      6.07 o 
  -4   3   6       29.76       34.64      1.92 o 
  -3   3   6      276.51      261.25      4.00 o 
  -2   3   6      113.88      103.50      1.66 o 
  -1   3   6       37.57       35.79      3.86 o 
   0   3   6       66.33       65.20      4.71 o 
   1   3   6      341.08      352.31     10.21 o 
   2   3   6      168.63      157.92      7.61 o 
   3   3   6        7.88        7.12      0.77 o 
   4   3   6       36.83       38.91      5.27 o 
   5   3   6        7.19        9.62      4.32 o 
  -7   4   6      154.49      145.52      6.83 o 
  -6   4   6        2.54        4.32      2.20 o 
  -5   4   6      298.92      280.44     11.84 o 
  -4   4   6      166.55      149.58      6.29 o 
  -3   4   6       45.25       42.05      1.45 o 
  -2   4   6        0.87        1.40      0.36 o 
  -1   4   6       17.81       15.37      2.78 o 
   0   4   6       42.08       50.13      4.84 o 
   1   4   6      523.18      547.94     12.12 o 
   2   4   6       19.81       22.18      4.87 o 
   3   4   6      227.02      235.72      9.36 o 
   4   4   6        0.75        2.82      4.41 o 
  -4   5   6       11.26       11.23      1.22 o 
  -3   5   6       15.31       17.71      2.11 o 
  -2   5   6        6.72        6.35      2.16 o 
  -1   5   6       68.90       68.69      4.82 o 
   0   5   6        3.61        4.70      2.40 o 
   1   5   6       19.42       18.29      3.36 o 
   2   5   6        4.09        5.27      3.46 o 
   3   5   6       39.27       40.26      5.43 o 
  -6   6   6       77.31       74.25      4.73 o 
  -2   6   6      139.72      139.09      5.36 o 
  -1   6   6        1.93        5.39      2.73 o 
   0   6   6       76.84       91.03      5.25 o 
   1   6   6        0.70        1.41      2.48 o 
   2   6   6      262.23      273.94     10.40 o 
  -1   7   6       20.67       22.43      3.20 o 
   0   7   6        0.01        1.45      2.29 o 
   1   7   6       10.24       13.01      3.08 o 
   0 -11   7        8.62        7.96      1.85 o 
   1 -11   7      148.61      154.02      5.90 o 
   2 -11   7       71.14       65.87      3.01 o 
   3 -11   7      247.49      250.94      9.33 o 
  -2 -10   7       15.14       17.32      2.72 o 
  -1 -10   7        8.52        5.80      1.74 o 
   0 -10   7      106.81      108.04      4.58 o 
   1 -10   7      384.05      410.26      6.91 o 
   2 -10   7       16.55       17.53      2.44 o 
   3 -10   7        0.69        1.05      0.96 o 
   4 -10   7       51.43       37.55      3.15 o 
   5 -10   7        9.15       12.70      2.57 o 
  -3  -9   7        4.62        3.40      1.83 o 
  -2  -9   7       35.29       29.13      3.04 o 
  -1  -9   7        3.68        5.93      2.11 o 
   0  -9   7        0.63        1.31      1.77 o 
   1  -9   7       38.00       38.55      2.45 o 
   2  -9   7      181.82      182.60      4.44 o 
   3  -9   7      237.96      240.28      6.13 o 
   4  -9   7      440.45      465.51     21.82 o 
   5  -9   7       11.00       13.78      2.54 o 
   6  -9   7       28.06       36.84      3.34 o 
  -4  -8   7        7.05        5.70      2.53 o 
  -3  -8   7       26.76       27.69      3.05 o 
  -2  -8   7       23.07       20.66      4.03 o 
  -1  -8   7      105.99      105.62     12.28 o 
   0  -8   7       36.37       34.08      3.05 o 
   1  -8   7        4.81        5.56      1.52 o 
   2  -8   7       10.71       11.60      2.10 o 
   3  -8   7        8.42       11.76      1.87 o 
   4  -8   7      408.51      424.13      6.25 o 
   5  -8   7       26.82       28.25      2.73 o 
   6  -8   7       46.92       45.55      3.34 o 
  -5  -7   7      178.29      182.28      6.47 o 
  -4  -7   7        6.40        9.31      2.68 o 
  -3  -7   7       51.93       54.09      3.55 o 
  -2  -7   7        0.12        2.58      1.98 o 
  -1  -7   7       39.23       56.29      4.90 o 
   0  -7   7       66.45       73.35      3.55 o 
   1  -7   7      546.37      544.55      8.98 o 
   2  -7   7       52.14       55.81      2.60 o 
   3  -7   7     1588.96     1670.93     31.39 o 
   4  -7   7        0.03        1.47      1.26 o 
   5  -7   7      410.91      410.57      6.32 o 
   6  -7   7       24.87       21.50      3.82 o 
   7  -7   7        3.54        3.74      1.35 o 
  -5  -6   7       15.14       15.94      3.07 o 
  -4  -6   7       74.83       75.63      4.40 o 
  -3  -6   7       13.75       16.85      2.59 o 
  -2  -6   7      542.52      527.14     11.75 o 
  -1  -6   7       89.29       81.25      4.89 o 
   0  -6   7       70.30       63.58      3.92 o 
   1  -6   7      409.55      418.89      7.80 o 
   2  -6   7      350.64      360.83      6.57 o 
   3  -6   7       92.40       93.96      3.87 o 
   4  -6   7      108.81      103.88      3.14 o 
   5  -6   7      294.35      289.67      6.77 o 
   6  -6   7      341.53      357.12      6.14 o 
   7  -6   7       35.35       32.41      2.98 o 
  -6  -5   7       14.79       11.98      2.64 o 
  -5  -5   7       81.24       86.52      4.68 o 
  -4  -5   7       69.89       65.98      3.90 o 
  -3  -5   7       31.49       35.05      3.12 o 
  -2  -5   7        0.14        2.60      2.21 o 
  -1  -5   7       11.54       10.66      2.27 o 
   0  -5   7      391.64      400.14      6.35 o 
   1  -5   7      178.72      192.54      4.12 o 
   2  -5   7     1493.18     1549.79     19.75 o 
   3  -5   7       45.00       46.52      2.72 o 
   4  -5   7     3023.21     3194.86     19.64 o 
   5  -5   7      133.08      128.36      3.88 o 
   6  -5   7        9.13        8.12      1.68 o 
   7  -5   7       20.10       19.04      2.11 o 
  -6  -4   7       41.94       40.53      3.89 o 
  -5  -4   7        3.24        6.74      2.66 o 
  -4  -4   7       44.49       41.27      3.44 o 
  -3  -4   7       46.00       44.13      3.48 o 
  -2  -4   7        2.63        2.87      4.01 o 
  -1  -4   7      379.31      372.85     10.73 o 
   0  -4   7       15.62       11.75      1.48 o 
   1  -4   7        5.01        3.77      1.52 o 
   2  -4   7       36.09       35.97      2.66 o 
   3  -4   7       14.49       14.11      1.65 o 
   4  -4   7       21.41       20.22      2.12 o 
   5  -4   7       12.14       10.56      1.65 o 
   6  -4   7       58.39       60.00      2.81 o 
   7  -4   7      333.18      351.28     10.06 o 
  -7  -3   7       19.92       20.87      3.36 o 
  -6  -3   7       48.02       49.15      3.87 o 
  -5  -3   7       15.02       21.87      3.78 o 
  -4  -3   7      129.38      124.75      6.88 o 
  -3  -3   7       78.81       76.62      4.10 o 
  -2  -3   7      203.03      213.79      6.33 o 
  -1  -3   7        5.97       11.49      2.36 o 
   0  -3   7      175.85      173.34      5.31 o 
   1  -3   7      398.69      387.58      5.10 o 
   2  -3   7      243.34      267.18      4.76 o 
   3  -3   7      316.64      297.26      4.95 o 
   4  -3   7       11.90       11.56      1.43 o 
   5  -3   7       52.19       49.71      3.07 o 
   6  -3   7       24.57       25.45      2.20 o 
   7  -3   7       93.68       93.19      3.46 o 
  -7  -2   7        1.42        2.29      2.43 o 
  -6  -2   7      258.27      257.61      7.17 o 
  -5  -2   7       76.71       74.74      3.80 o 
  -4  -2   7      804.15      813.37     12.16 o 
  -3  -2   7      120.44      108.13      4.24 o 
  -2  -2   7     1050.95     1072.36     20.26 o 
  -1  -2   7      284.36      264.22      5.41 o 
   0  -2   7       12.03        8.81      0.77 o 
   1  -2   7      339.05      358.03      3.63 o 
   2  -2   7       15.63       18.19      1.26 o 
   3  -2   7        9.15        7.72      1.10 o 
   4  -2   7       67.57       65.40      2.57 o 
   5  -2   7        3.30        4.48      1.60 o 
   6  -2   7       31.35       32.88      2.21 o 
   7  -2   7       98.09       95.68      3.87 o 
  -7  -1   7       23.52       24.29      2.89 o 
  -6  -1   7      328.04      334.08      7.55 o 
  -5  -1   7        9.70       10.02      2.51 o 
  -4  -1   7        5.35        5.74      1.93 o 
  -3  -1   7      521.73      504.34     11.28 o 
  -2  -1   7       71.51       69.62      3.02 o 
  -1  -1   7      137.93      122.84      1.98 o 
   0  -1   7      458.43      483.29      6.95 o 
   1  -1   7      127.98      123.30      4.70 o 
   2  -1   7      945.93      967.83     11.89 o 
   3  -1   7        2.68        4.57      1.78 o 
   4  -1   7       31.94       25.98      1.63 o 
   5  -1   7      134.81      118.86      4.34 o 
   6  -1   7       92.38       87.54      3.81 o 
  -7   0   7       52.10       65.58      3.97 o 
  -6   0   7       13.58       19.60      2.67 o 
  -5   0   7      967.64      961.88     21.31 o 
  -4   0   7      112.77      114.79      8.67 o 
  -3   0   7      602.35      600.28      9.25 o 
  -2   0   7        7.24        6.10      0.76 o 
  -1   0   7       54.26       56.89      2.15 o 
   0   0   7        0.95        1.19      0.44 o 
   1   0   7       99.25       89.09      1.42 o 
   2   0   7       15.65       12.62      0.80 o 
   3   0   7      415.07      394.27      8.53 o 
   4   0   7        4.93        4.94      0.99 o 
   5   0   7      244.44      244.51      4.41 o 
   6   0   7        1.05        1.85      0.90 o 
  -7   1   7       99.68      104.39      4.27 o 
  -6   1   7       34.60       31.81      2.43 o 
  -5   1   7       24.29       23.12      2.37 o 
  -4   1   7       22.18       16.16      1.84 o 
  -3   1   7      110.92      108.58      3.25 o 
  -2   1   7      269.12      247.07     13.02 o 
  -1   1   7        2.96        4.62      0.36 o 
   0   1   7      170.97      164.65      7.06 o 
   1   1   7      581.11      598.42     15.11 o 
   2   1   7      128.77      118.13      3.51 o 
   3   1   7      200.74      182.87      6.36 o 
   4   1   7       41.44       40.67      1.78 o 
   5   1   7      133.96      135.76      7.44 o 
   6   1   7       10.99        8.02      3.80 o 
  -7   2   7       20.85       20.36      3.27 o 
  -6   2   7       72.59       83.13      4.04 o 
  -5   2   7      136.94      100.87      6.09 o 
  -4   2   7      300.04      295.51      4.99 o 
  -3   2   7       16.55       16.92      2.21 o 
  -2   2   7      116.81      115.71      2.96 o 
  -1   2   7        5.91        4.08      2.66 o 
   0   2   7       55.44       59.03      4.98 o 
   1   2   7      203.16      217.23      9.32 o 
   2   2   7       14.68       18.83      4.96 o 
   3   2   7       32.92       32.71      5.07 o 
   4   2   7      167.67      180.69      8.41 o 
   5   2   7        2.27        4.70      4.35 o 
  -7   3   7        0.78        2.56      2.59 o 
  -6   3   7       27.40       23.16      3.18 o 
  -5   3   7      128.11      123.76      3.41 o 
  -4   3   7       21.49       24.64      2.04 o 
  -3   3   7      148.24      149.84      3.38 o 
  -2   3   7      272.45      252.34     14.22 o 
  -1   3   7      984.95     1104.28     20.16 o 
   0   3   7       61.11       68.50      5.00 o 
   1   3   7      222.42      213.79      8.85 o 
   2   3   7      134.41      141.08      7.19 o 
   3   3   7       89.35       82.19      7.86 o 
   4   3   7       44.70       43.63      5.19 o 
  -4   4   7      583.65      558.33      5.00 o 
  -3   4   7      208.57      225.99      6.11 o 
  -2   4   7       10.59        8.74      2.43 o 
  -1   4   7        0.40        0.64      2.52 o 
   0   4   7      194.12      199.82      7.53 o 
   1   4   7        7.12        9.08      3.47 o 
   2   4   7        1.37        3.46      4.47 o 
   3   4   7       99.17       95.62      6.62 o 
   4   4   7        0.91        1.82      4.19 o 
  -3   5   7        7.83       10.13      1.94 o 
  -2   5   7      242.95      267.43      7.58 o 
  -1   5   7      493.67      531.28     11.15 o 
   0   5   7      136.72      135.49      6.70 o 
   1   5   7        5.28        6.18      3.22 o 
   2   5   7        2.71        1.95      4.32 o 
   3   5   7        8.85        8.49      3.66 o 
  -2   6   7       23.66       24.37      2.78 o 
  -1   6   7      241.36      250.09      8.35 o 
   0   6   7       39.23       39.73      4.35 o 
   1   6   7      184.10      189.87      8.47 o 
   1 -11   8       45.18       46.15      4.24 o 
   2 -11   8        0.28        1.83      2.17 o 
  -1 -10   8        9.28        7.61      2.06 o 
   0 -10   8      410.81      438.07     11.29 o 
   1 -10   8      137.83      144.90      4.47 o 
   2 -10   8        2.88        3.24      1.31 o 
   3 -10   8      340.78      356.41     12.09 o 
   4 -10   8        2.12        4.81      1.42 o 
  -3  -9   8        3.32        3.16      2.98 o 
  -2  -9   8       31.55       33.85      3.27 o 
  -1  -9   8        1.10        3.58      2.21 o 
   0  -9   8       15.64       16.70      2.96 o 
   1  -9   8        1.44        2.99      1.54 o 
   2  -9   8       61.93       58.16      4.02 o 
   3  -9   8       39.77       36.37      3.49 o 
   4  -9   8      152.96      155.98     12.37 o 
   5  -9   8       21.98       23.54      1.92 o 
  -4  -8   8        0.68        1.20      1.96 o 
  -3  -8   8        0.23        1.30      1.89 o 
  -2  -8   8      163.05      153.91      8.16 o 
  -1  -8   8       84.98       83.59      4.25 o 
   0  -8   8       33.48       40.06      3.19 o 
   1  -8   8      202.83      209.52      4.67 o 
   2  -8   8       57.76       59.69      4.00 o 
   3  -8   8        8.27        8.27      1.81 o 
   4  -8   8      217.95      223.45      4.91 o 
   5  -8   8       12.08       12.08      1.67 o 
   6  -8   8       32.57       35.70      3.09 o 
  -4  -7   8       29.02       25.27      3.15 o 
  -3  -7   8        5.86        4.22      2.63 o 
  -2  -7   8       57.62       56.22      3.59 o 
  -1  -7   8        0.46        1.82      1.83 o 
   0  -7   8       22.98       22.27      2.94 o 
   1  -7   8        2.41        2.76      1.86 o 
   2  -7   8        0.43        1.77      1.82 o 
   3  -7   8       75.88       74.79      3.46 o 
   4  -7   8       68.72       65.87      3.36 o 
   5  -7   8       16.26       17.94      1.82 o 
   6  -7   8        0.00        1.24      1.19 o 
  -5  -6   8       36.46       35.66      3.25 o 
  -4  -6   8      159.04      161.62      9.54 o 
  -3  -6   8       36.55       30.63      3.16 o 
  -2  -6   8      216.12      220.38      8.70 o 
  -1  -6   8      207.92      184.81      9.31 o 
   0  -6   8      512.10      501.14     12.29 o 
   1  -6   8      201.95      202.24      5.74 o 
   2  -6   8       26.67       24.84      2.44 o 
   3  -6   8       98.37      101.24      3.24 o 
   4  -6   8       96.40       89.44      3.17 o 
   5  -6   8        0.60        2.57      1.43 o 
   6  -6   8       43.97       44.21      2.57 o 
  -5  -5   8        0.31        3.87      2.03 o 
  -4  -5   8      198.13      206.91      6.20 o 
  -3  -5   8      156.04      152.28      7.07 o 
  -2  -5   8       14.48       12.97      3.08 o 
  -1  -5   8      142.40      127.13      4.46 o 
   0  -5   8       58.60       54.72      5.40 o 
   1  -5   8        0.08        0.30      1.28 o 
   2  -5   8      719.14      713.02     13.26 o 
   3  -5   8        0.12        0.70      1.30 o 
   4  -5   8     1107.95     1148.38      9.96 o 
   5  -5   8       10.53       12.80      1.65 o 
   6  -5   8       50.91       54.11      2.80 o 
  -6  -4   8       10.57        9.39      2.87 o 
  -5  -4   8       75.55       71.60      5.52 o 
  -4  -4   8        2.37        3.11      2.59 o 
  -3  -4   8      791.97      812.94     10.84 o 
  -2  -4   8      123.76      109.04      6.89 o 
  -1  -4   8      122.80      111.95      9.75 o 
   0  -4   8      252.33      262.04      6.14 o 
   1  -4   8       23.19       19.38      2.16 o 
   2  -4   8       61.11       65.54      3.15 o 
   3  -4   8      196.05      191.00      8.83 o 
   4  -4   8        0.02        1.17      1.21 o 
   5  -4   8      838.59      854.25      8.79 o 
   6  -4   8       63.22       59.11      3.03 o 
  -6  -3   8        7.16        9.81      2.68 o 
  -5  -3   8       28.01       21.65      2.82 o 
  -4  -3   8       10.44       10.30      2.39 o 
  -3  -3   8      370.50      352.62      8.93 o 
  -2  -3   8      186.37      188.13      5.21 o 
  -1  -3   8      282.63      259.56      5.84 o 
   0  -3   8       12.46        9.95      1.90 o 
   1  -3   8      755.34      778.01     15.56 o 
   2  -3   8       10.39       11.52      2.60 o 
   3  -3   8      851.29      863.93      9.70 o 
   4  -3   8       55.41       55.82      2.80 o 
   5  -3   8      562.64      569.75      7.16 o 
   6  -3   8       44.80       40.55      2.29 o 
  -6  -2   8       22.29       19.64      2.79 o 
  -5  -2   8        5.84        8.54      2.47 o 
  -4  -2   8        0.63        0.78      1.79 o 
  -3  -2   8      804.61      800.51     20.42 o 
  -2  -2   8      338.63      343.93      6.56 o 
  -1  -2   8       37.54       32.70      3.14 o 
   0  -2   8        7.68        8.08      0.75 o 
   1  -2   8        3.48        2.11      0.49 o 
   2  -2   8        3.87        3.74      1.49 o 
   3  -2   8       36.81       35.75      1.74 o 
   4  -2   8        6.77        7.51      1.17 o 
   5  -2   8       14.04       14.04      1.53 o 
   6  -2   8      121.51      118.00      3.62 o 
  -7  -1   8        8.03       10.23      2.31 o 
  -6  -1   8       32.18       40.49      3.15 o 
  -5  -1   8       31.53       27.69      2.76 o 
  -4  -1   8        4.62        6.83      2.00 o 
  -3  -1   8       60.40       61.26      3.06 o 
  -2  -1   8      783.04      794.16      9.90 o 
  -1  -1   8        2.36        3.39      1.43 o 
   0  -1   8      892.50      909.04     13.67 o 
   1  -1   8       29.61       38.21      1.64 o 
   2  -1   8      219.03      208.74      6.13 o 
   3  -1   8       18.28       16.99      1.25 o 
   4  -1   8      227.33      226.62      4.04 o 
   5  -1   8       39.52       37.11      1.98 o 
   6  -1   8        5.10        4.01      1.80 o 
  -7   0   8       19.92       21.70      2.42 o 
  -6   0   8       40.42       35.36      2.90 o 
  -5   0   8      436.18      441.97      7.64 o 
  -4   0   8      158.68      150.96      4.35 o 
  -3   0   8      676.30      698.22      9.76 o 
  -2   0   8     1851.83     1822.08     36.91 o 
  -1   0   8      775.73      763.23      8.44 o 
   0   0   8       46.84       49.07      1.21 o 
   1   0   8       37.43       36.28      3.67 o 
   2   0   8       45.14       44.45      2.01 o 
   3   0   8      115.33      107.30      4.32 o 
   4   0   8      128.63      130.15      5.18 o 
   5   0   8      133.83      128.23      7.90 o 
  -7   1   8      113.18      106.43      4.24 o 
  -6   1   8        0.81        0.73      1.15 o 
  -5   1   8       98.62      100.95      3.64 o 
  -4   1   8      157.72      134.75      3.80 o 
  -3   1   8       25.82       28.34      2.03 o 
  -2   1   8        3.39        4.22      1.29 o 
  -1   1   8      261.66      239.27     11.24 o 
   0   1   8       25.90       26.87      4.91 o 
   1   1   8      828.58      912.54     20.37 o 
   2   1   8       95.56      105.25      6.76 o 
   3   1   8      123.67      117.03      8.09 o 
   4   1   8        0.39        1.39      3.04 o 
   5   1   8       11.97       10.45      3.92 o 
  -6   2   8       57.24       57.09      2.86 o 
  -5   2   8       23.66       20.40      1.94 o 
  -4   2   8      336.16      346.45      8.54 o 
  -3   2   8       78.93       77.83      2.52 o 
  -2   2   8      110.72      104.32      4.83 o 
  -1   2   8      380.33      396.21      9.93 o 
   0   2   8       81.13       86.20      6.83 o 
   1   2   8      128.00      129.91      7.05 o 
   2   2   8      123.65      132.37      7.94 o 
   3   2   8       55.19       61.77      6.08 o 
   4   2   8      214.29      225.12      9.62 o 
  -6   3   8        3.26        2.09      1.41 o 
  -5   3   8      111.90       93.04      3.08 o 
  -4   3   8        7.67        5.39      1.17 o 
  -3   3   8        2.13        1.54      1.45 o 
  -2   3   8       10.80       11.70      2.51 o 
  -1   3   8       14.38       15.19      3.18 o 
   0   3   8      230.88      234.45      8.37 o 
   1   3   8       16.47       20.89      4.66 o 
   2   3   8       15.26       20.53      4.53 o 
   3   3   8       72.08       67.98      6.33 o 
   4   3   8       11.82       10.93      3.24 o 
  -4   4   8      121.78      116.61      4.71 o 
  -3   4   8       43.51       40.06      3.27 o 
  -2   4   8       78.09       80.78      4.64 o 
  -1   4   8        0.26        0.17      2.44 o 
   0   4   8       81.78       81.92      5.87 o 
   1   4   8        0.35        3.07      2.98 o 
   2   4   8      106.80      104.54      6.76 o 
   3   4   8      116.04      122.97      7.77 o 
  -2   5   8      148.99      150.44      6.17 o 
  -1   5   8       17.21       21.52      3.82 o 
   0   5   8       22.36       21.18      3.65 o 
   1   5   8       66.64       75.96      6.26 o 
  -1   6   8       40.24       32.26      4.02 o 
  -1 -10   9       44.09       48.50      3.72 o 
   0 -10   9       28.98       32.11      3.19 o 
   1 -10   9       10.67       11.89      2.11 o 
   2 -10   9       60.88       59.11      3.32 o 
   3 -10   9        1.01        1.44      1.20 o 
   4 -10   9       37.30       31.54      2.79 o 
  -2  -9   9      143.01      147.00      8.80 o 
  -1  -9   9       33.69       36.50      3.55 o 
   0  -9   9      121.52      125.50      4.93 o 
   1  -9   9       12.24       11.80      1.91 o 
   2  -9   9       32.54       29.20      2.66 o 
   3  -9   9      148.27      147.41      4.34 o 
   4  -9   9      279.16      280.09      8.93 o 
   5  -9   9       62.69       65.90      3.26 o 
  -3  -8   9       34.52       36.39      3.59 o 
  -2  -8   9      130.84      125.68      6.54 o 
  -1  -8   9       83.61       82.40      4.09 o 
   0  -8   9      104.69      106.74      4.60 o 
   1  -8   9       14.01       14.19      2.13 o 
   2  -8   9       27.02       25.27      3.34 o 
   3  -8   9       14.75       14.23      3.07 o 
   4  -8   9       40.25       40.36      2.96 o 
   5  -8   9       17.01       18.76      1.90 o 
  -4  -7   9       13.15       13.21      2.85 o 
  -3  -7   9      342.36      357.71     13.28 o 
  -2  -7   9       47.29       47.72      3.43 o 
  -1  -7   9        5.37        4.12      1.96 o 
   1  -7   9        3.37        3.42      1.60 o 
   2  -7   9       14.00       14.71      2.83 o 
   3  -7   9      243.79      248.26      4.99 o 
   4  -7   9      279.90      283.24      5.49 o 
   5  -7   9      133.23      131.81      5.08 o 
   6  -7   9        0.57        1.53      1.50 o 
  -5  -6   9       47.11       45.57      3.82 o 
  -4  -6   9        1.13        1.43      2.55 o 
  -3  -6   9      192.36      198.86      8.64 o 
  -2  -6   9        0.03        0.00      2.83 o 
  -1  -6   9      638.68      645.89     15.45 o 
   0  -6   9       15.85       21.74      3.00 o 
   1  -6   9       35.22       37.68      2.94 o 
   2  -6   9       23.17       25.37      2.80 o 
   3  -6   9       39.13       44.30      3.20 o 
   4  -6   9       95.74       92.49      3.39 o 
   5  -6   9        0.03        1.49      1.24 o 
   6  -6   9        0.34        1.77      1.37 o 
  -5  -5   9        1.71        1.62      1.98 o 
  -4  -5   9       86.92       92.21      4.67 o 
  -3  -5   9       60.76       61.36      3.88 o 
  -2  -5   9      580.21      608.61      9.35 o 
  -1  -5   9       90.16       86.16      3.94 o 
   0  -5   9       90.02       71.90      8.44 o 
   1  -5   9       34.54       36.68      3.31 o 
   2  -5   9      184.40      176.97      5.45 o 
   3  -5   9      385.27      395.34      8.50 o 
   4  -5   9        0.52        1.17      1.19 o 
   5  -5   9       11.49       11.80      1.56 o 
   6  -5   9       18.20       15.88      1.77 o 
  -5  -4   9      116.27      100.97      6.85 o 
  -4  -4   9       24.32       23.59      2.96 o 
  -3  -4   9      309.99      300.97     10.45 o 
  -2  -4   9      989.43      994.46     12.47 o 
  -1  -4   9       79.18       86.82      4.05 o 
   0  -4   9      465.72      464.59      8.38 o 
   1  -4   9      208.29      202.75      4.18 o 
   2  -4   9       33.88       37.99      2.90 o 
   3  -4   9        2.82        2.21      1.42 o 
   4  -4   9       72.97       72.11      3.82 o 
   5  -4   9      108.87      106.04      3.38 o 
   6  -4   9      299.11      294.76      6.11 o 
  -6  -3   9       12.75        9.96      2.56 o 
  -5  -3   9      290.30      301.72      7.70 o 
  -4  -3   9       41.69       47.55      3.90 o 
  -3  -3   9      487.89      486.25     20.76 o 
  -2  -3   9      767.79      781.57      9.58 o 
  -1  -3   9      124.49      138.30      4.30 o 
   0  -3   9       71.71       77.82      3.91 o 
   1  -3   9      634.13      619.45      8.34 o 
   2  -3   9       15.46       19.03      2.12 o 
   3  -3   9      507.49      505.36      6.32 o 
   4  -3   9      231.60      219.00      5.98 o 
   5  -3   9      166.31      161.35      3.85 o 
   6  -3   9        7.92        9.10      1.55 o 
  -6  -2   9       28.79       32.99      3.02 o 
  -5  -2   9        7.77        4.69      1.93 o 
  -4  -2   9       10.78        9.36      2.14 o 
  -3  -2   9        9.95        8.56      2.32 o 
  -2  -2   9       54.44       51.49      3.04 o 
  -1  -2   9       74.14       76.06      3.35 o 
   0  -2   9      134.43      129.74      5.50 o 
   1  -2   9      159.10      155.61      3.29 o 
   2  -2   9        0.02        0.58      0.93 o 
   3  -2   9       23.94       22.65      1.56 o 
   4  -2   9       25.76       23.59      1.60 o 
   5  -2   9       73.11       77.34      3.12 o 
  -6  -1   9       45.20       42.94      3.07 o 
  -5  -1   9       64.01       58.12      3.46 o 
  -4  -1   9       19.15       15.01      2.10 o 
  -3  -1   9       26.34       25.46      2.65 o 
  -2  -1   9      103.58      103.71      7.99 o 
  -1  -1   9      224.16      218.61      4.89 o 
   0  -1   9      171.46      162.90      4.84 o 
   1  -1   9      101.27       90.15      6.32 o 
   2  -1   9      510.22      473.91     12.45 o 
   3  -1   9       19.48       19.18      1.33 o 
   4  -1   9      130.49      132.00      6.27 o 
   5  -1   9       24.89       18.87      4.31 o 
  -6   0   9       65.10       60.29      3.49 o 
  -5   0   9        4.90       10.26      1.95 o 
  -4   0   9      167.05      157.93      5.12 o 
  -3   0   9       24.80       25.61      2.22 o 
  -2   0   9      224.67      218.13      4.96 o 
  -1   0   9       75.10       74.56      3.65 o 
   0   0   9       70.68       67.00      5.63 o 
   1   0   9       79.24       83.05      6.55 o 
   2   0   9        4.27        8.51      5.32 o 
   3   0   9        0.45        1.83      3.63 o 
   4   0   9       63.56       65.75      5.99 o 
   5   0   9        2.22        1.44      2.97 o 
  -6   1   9        7.31        7.68      1.59 o 
  -5   1   9      116.58      111.65      3.84 o 
  -4   1   9       70.26       59.21      4.60 o 
  -3   1   9       55.03       57.54      4.01 o 
  -2   1   9      336.22      346.33      9.48 o 
  -1   1   9     1160.99     1158.43     17.11 o 
   0   1   9      275.75      281.79     10.24 o 
   1   1   9      610.15      667.79     15.75 o 
   2   1   9      128.41      135.76      7.80 o 
   3   1   9      209.54      224.05      9.74 o 
   4   1   9        0.48        2.81      3.33 o 
  -6   2   9      158.83      167.65      6.92 o 
  -5   2   9      178.88      179.86      4.46 o 
  -4   2   9      115.15      114.21      3.43 o 
  -3   2   9      284.67      279.59      8.10 o 
  -2   2   9      179.64      173.97      6.89 o 
  -1   2   9       34.04       41.87      4.65 o 
   0   2   9       96.99      105.32      7.35 o 
   1   2   9      240.62      254.10     10.39 o 
   2   2   9       66.78       61.35      5.97 o 
   3   2   9       65.22       64.10      6.79 o 
  -4   3   9       51.11       53.92      3.78 o 
  -3   3   9       35.08       29.52      3.08 o 
  -2   3   9      237.71      243.47      8.31 o 
  -1   3   9       19.82       25.24      4.53 o 
   0   3   9      610.48      678.38     14.99 o 
   1   3   9        3.66        4.96      4.77 o 
   2   3   9       71.78       74.98      6.61 o 
   3   3   9        8.04        5.83      3.81 o 
  -3   4   9       17.92       16.70      2.65 o 
  -2   4   9        1.63        2.33      1.85 o 
  -1   4   9      137.46      135.65      6.56 o 
   0   4   9        8.33        6.64      3.91 o 
   1   4   9        2.56        5.76      3.74 o 
  -2   5   9       53.45       49.31      4.15 o 
  -1   5   9      162.72      183.18      7.79 o 
   1 -10  10      161.66      165.39      7.64 o 
   2 -10  10       37.91       39.89      2.72 o 
  -1  -9  10      148.26      144.03      5.63 o 
   0  -9  10       26.87       27.76      2.73 o 
   1  -9  10       99.54       98.49      3.68 o 
   2  -9  10       10.21        9.06      2.18 o 
   3  -9  10        2.03        2.94      1.52 o 
   4  -9  10       17.70       15.43      2.61 o 
  -2  -8  10      160.42      150.41      7.79 o 
   0  -8  10      473.51      480.47     11.78 o 
   1  -8  10       97.48       99.52      4.01 o 
   2  -8  10      175.89      173.53      5.10 o 
   3  -8  10       11.57       12.70      2.30 o 
   4  -8  10       41.03       39.34      3.40 o 
  -3  -7  10       56.32       59.41      4.54 o 
  -2  -7  10       19.46       24.98      3.07 o 
  -1  -7  10       26.44       26.06      3.00 o 
   0  -7  10       65.70       64.40      5.51 o 
   1  -7  10        0.88        2.15      1.54 o 
   2  -7  10        0.07        0.72      1.37 o 
   3  -7  10      163.05      156.16      4.29 o 
   4  -7  10      295.96      309.29      5.96 o 
   5  -7  10      156.73      162.45      4.43 o 
  -4  -6  10       14.52       18.82      4.60 o 
  -3  -6  10        2.41        2.42      2.10 o 
  -2  -6  10       84.58       95.41      4.41 o 
  -1  -6  10        0.80        1.18      1.76 o 
   0  -6  10       22.76       20.36      2.49 o 
   1  -6  10      318.51      325.27      9.39 o 
   2  -6  10       51.06       45.74      3.79 o 
   3  -6  10      176.70      178.93      4.73 o 
   4  -6  10      107.02      101.10      4.17 o 
   5  -6  10       17.64       15.64      2.18 o 
  -5  -5  10        8.87        6.49      3.10 o 
  -4  -5  10       21.21       26.82      3.17 o 
  -3  -5  10      262.16      239.25      7.71 o 
  -2  -5  10        1.92        2.13      1.98 o 
  -1  -5  10       14.04       10.95      2.12 o 
   0  -5  10       84.80       80.48      3.80 o 
   1  -5  10       50.16       49.40      2.54 o 
   2  -5  10       53.16       60.19      4.02 o 
   3  -5  10      222.54      212.37      5.04 o 
   4  -5  10        4.47        5.01      1.50 o 
   5  -5  10      121.05      126.52      5.68 o 
  -5  -4  10       20.63       19.45      2.86 o 
  -4  -4  10        3.25        5.59      1.96 o 
  -3  -4  10        0.41        1.56      2.24 o 
  -2  -4  10      149.22      156.36      5.19 o 
  -1  -4  10      133.53      149.34      4.63 o 
   0  -4  10      232.06      235.32      5.38 o 
   1  -4  10       15.47       11.48      1.62 o 
   2  -4  10      299.47      279.28      5.13 o 
   3  -4  10        0.09        1.61      1.38 o 
   4  -4  10       32.61       31.04      2.08 o 
   5  -4  10        0.45        1.20      1.07 o 
  -5  -3  10      216.12      225.99      6.54 o 
  -4  -3  10        1.77        2.38      1.87 o 
  -3  -3  10      297.88      290.88      6.75 o 
  -2  -3  10        0.38        0.72      1.67 o 
  -1  -3  10      122.26      115.07      3.97 o 
   0  -3  10        0.08        0.76      1.78 o 
   1  -3  10       34.53       32.29      4.03 o 
   2  -3  10        0.03        0.63      0.48 o 
   3  -3  10      141.33      137.83      4.75 o 
   4  -3  10      203.64      192.03      4.34 o 
   5  -3  10        1.55        2.09      0.94 o 
  -5  -2  10       15.71       16.44      2.53 o 
  -4  -2  10      126.51      122.78      4.96 o 
  -3  -2  10       70.47       68.88      3.39 o 
  -2  -2  10      180.40      183.69      6.55 o 
  -1  -2  10      551.54      556.82     21.04 o 
   0  -2  10      304.82      309.98     10.47 o 
   1  -2  10      225.22      243.00      8.87 o 
   2  -2  10       19.80       13.14      2.17 o 
   3  -2  10       25.09       23.45      2.27 o 
   4  -2  10       83.52       85.74      7.07 o 
   5  -2  10      237.01      215.99      9.56 o 
  -5  -1  10       69.41       68.32      5.79 o 
  -4  -1  10       98.36       97.21      4.23 o 
  -3  -1  10       82.38       83.91      3.53 o 
  -2  -1  10      198.47      194.05      8.04 o 
  -1  -1  10      114.78      115.85      7.57 o 
   0  -1  10       36.29       36.26      4.53 o 
   1  -1  10        3.75        5.91      1.16 o 
   2  -1  10       77.17       83.41      6.53 o 
   3  -1  10       30.86       31.22      4.64 o 
   4  -1  10       88.15      106.68      7.79 o 
  -5   0  10       31.96       30.77      3.44 o 
  -4   0  10        8.17        8.29      1.81 o 
  -3   0  10        5.87        6.02      1.68 o 
  -2   0  10       48.03       48.81      4.42 o 
  -1   0  10        9.07        8.60      3.67 o 
   0   0  10       43.11       40.74      5.14 o 
   1   0  10       67.02       65.84      6.48 o 
   2   0  10       21.15       19.10      5.47 o 
   3   0  10        7.03        4.35      4.92 o 
   4   0  10       89.27       99.07      7.05 o 
  -5   1  10       42.37       41.18      3.03 o 
  -4   1  10        2.52        5.44      2.71 o 
  -3   1  10        2.84        1.91      1.97 o 
  -2   1  10       55.70       55.58      4.67 o 
  -1   1  10      107.63      109.68      6.31 o 
   0   1  10      365.83      388.44     12.03 o 
   1   1  10       39.68       46.46      5.51 o 
   2   1  10        6.10       44.81      6.11 o 
   3   1  10      101.13       88.70      7.02 o 
  -5   2  10       97.47       99.69      5.37 o 
  -4   2  10       72.23       80.70      4.63 o 
  -3   2  10      228.09      227.08      7.83 o 
  -2   2  10        1.56        2.29      3.14 o 
  -1   2  10      266.41      284.73      9.93 o 
   0   2  10        4.51        6.60      4.16 o 
   1   2  10       78.90       78.28      7.20 o 
   2   2  10        0.35        1.88      3.59 o 
  -4   3  10        2.60        4.65      1.90 o 
  -3   3  10       43.70       38.48      3.59 o 
  -2   3  10       81.14       88.87      5.65 o 
  -1   3  10        0.02        0.86      2.51 o 
   0   3  10      209.73      234.31      9.56 o 
   1   3  10        0.42        2.46      2.88 o 
  -2   4  10      222.97      208.88      8.17 o 
  -1   4  10        0.03        1.88      3.78 o 
   0  -9  11        0.04        1.62      2.07 o 
   1  -9  11      233.14      241.69      6.89 o 
   2  -9  11       17.10       20.05      2.29 o 
  -2  -8  11       25.36       24.10      3.04 o 
  -1  -8  11        1.96        3.23      1.94 o 
   0  -8  11       66.76       68.93      3.99 o 
   1  -8  11       28.14       30.78      2.67 o 
   2  -8  11      196.43      199.58      5.05 o 
   3  -8  11       39.92       40.54      3.89 o 
  -3  -7  11      233.56      225.37      8.98 o 
  -2  -7  11      243.30      242.90      7.22 o 
  -1  -7  11      266.76      254.18      7.70 o 
   0  -7  11      137.39      129.71      8.16 o 
   1  -7  11       96.15       86.70      3.40 o 
   2  -7  11       76.31       76.13      3.62 o 
   3  -7  11        0.50        1.58      1.60 o 
   4  -7  11       29.08       31.27      3.70 o 
  -3  -6  11       21.44       24.99      5.39 o 
  -2  -6  11        0.26        1.81      1.76 o 
  -1  -6  11       60.59       68.98      4.35 o 
   0  -6  11       71.49       68.22      3.61 o 
   1  -6  11      185.45      185.60      4.91 o 
   2  -6  11      114.55      106.80      3.68 o 
   3  -6  11      296.11      300.49      9.09 o 
   4  -6  11        0.39        1.01      0.84 o 
  -4  -5  11      304.69      311.38      8.17 o 
  -3  -5  11      366.09      366.95      8.03 o 
  -2  -5  11       66.79       77.58      4.23 o 
  -1  -5  11       80.64       92.05      5.82 o 
   0  -5  11        4.10        4.06      2.13 o 
   1  -5  11       64.95       57.80      5.08 o 
   2  -5  11       84.25       72.59      4.66 o 
   3  -5  11        0.35        0.86      1.75 o 
   4  -5  11      100.99      104.35      3.72 o 
  -4  -4  11       26.58       18.44      2.68 o 
  -3  -4  11       24.57       18.13      2.75 o 
  -2  -4  11       14.40       12.21      2.24 o 
  -1  -4  11       12.33        9.35      1.72 o 
   0  -4  11      216.37      228.09      5.59 o 
   1  -4  11       22.98       20.17      2.19 o 
   2  -4  11       54.76       55.07      2.41 o 
   3  -4  11       20.42       14.48      2.15 o 
   4  -4  11        5.26        3.88      1.74 o 
  -4  -3  11       78.67       71.81      6.95 o 
  -3  -3  11       50.69       60.06      3.70 o 
  -2  -3  11       56.57       59.90      3.61 o 
  -1  -3  11       66.66       62.46      3.85 o 
   0  -3  11       83.98       75.39      3.22 o 
   1  -3  11       42.25       42.32      4.65 o 
   2  -3  11      287.38      261.58      5.11 o 
   3  -3  11       86.22       80.47      7.07 o 
   4  -3  11       41.48       52.86      6.61 o 
  -4  -2  11       90.24       89.57      7.90 o 
  -3  -2  11       58.13       60.73      3.57 o 
  -2  -2  11        2.61        3.30      2.72 o 
  -1  -2  11      273.60      288.10      7.45 o 
   0  -2  11       28.31       24.89      2.04 o 
   1  -2  11      386.88      391.70     11.82 o 
   2  -2  11        0.13        4.34      4.51 o 
   3  -2  11       75.56       76.12      6.20 o 
   4  -2  11        2.26        4.39      4.58 o 
  -4  -1  11      233.36      253.30      6.08 o 
  -3  -1  11      199.71      192.01      5.04 o 
  -2  -1  11        0.97        1.57      2.59 o 
  -1  -1  11       17.82       16.19      3.96 o 
   0  -1  11      123.05      114.44      6.85 o 
   1  -1  11       46.52       46.86      5.17 o 
   2  -1  11       78.54       85.52      6.80 o 
   3  -1  11      124.07      134.70      8.10 o 
  -4   0  11       97.86       93.51      5.84 o 
  -3   0  11       12.00       12.53      2.95 o 
  -2   0  11        9.76        9.12      3.57 o 
  -1   0  11       42.51       42.74      4.47 o 
   0   0  11      354.41      360.56     12.41 o 
   1   0  11       33.59       42.25      6.09 o 
   2   0  11       39.76       34.48      5.00 o 
   3   0  11        4.41        7.99      3.91 o 
  -4   1  11       69.86       77.94      5.17 o 
  -3   1  11       31.25       37.39      4.39 o 
  -2   1  11       12.18       10.51      3.26 o 
  -1   1  11        0.99        3.89      3.74 o 
   0   1  11      305.96      306.02     11.00 o 
   1   1  11        2.18        5.60      4.61 o 
   2   1  11       48.92       49.53      5.59 o 
  -3   2  11       47.14       55.00      4.33 o 
  -2   2  11        0.79        0.00      2.12 o 
  -1   2  11       24.17       24.52      4.28 o 
   0   2  11      116.40      129.27      7.27 o 
   0  -8  12        3.92        6.54      2.29 o 
   1  -8  12       53.53       43.79      3.36 o 
  -1  -7  12       29.42       35.52      3.06 o 
   0  -7  12       53.83       60.55      3.79 o 
   1  -7  12        0.03        0.00      1.82 o 
   2  -7  12        8.54        9.00      2.44 o 
  -2  -6  12      109.42       94.68      4.99 o 
  -1  -6  12       65.90       68.84      3.91 o 
   0  -6  12        6.15        6.83      1.99 o 
   1  -6  12      195.05      190.85     11.22 o 
   2  -6  12      122.32      100.93      4.26 o 
   3  -6  12      153.19      152.81      6.27 o 
  -3  -5  12      445.72      466.76      9.69 o 
  -2  -5  12       18.43       17.08      2.70 o 
  -1  -5  12      198.73      222.58      6.21 o 
   0  -5  12       57.57       51.99      4.55 o 
   1  -5  12      109.26      103.56      4.16 o 
   2  -5  12        1.83        3.75      1.27 o 
   3  -5  12        1.11        0.34      0.82 o 
  -3  -4  12      219.04      214.48      6.60 o 
  -2  -4  12       54.13       54.85      4.94 o 
  -1  -4  12       81.56       78.53      5.77 o 
   0  -4  12      179.44      187.67      8.33 o 
   1  -4  12       11.23       10.37      1.93 o 
   2  -4  12       63.25       66.79      3.65 o 
   3  -4  12       24.59       17.34      3.70 o 
  -3  -3  12       85.61       87.97      6.75 o 
  -2  -3  12       95.33      102.50      5.16 o 
  -1  -3  12       48.38       46.99      6.09 o 
   0  -3  12       49.00       56.05      5.23 o 
   1  -3  12        1.50        3.37      3.05 o 
   2  -3  12       79.93       98.88      7.03 o 
   3  -3  12        0.76        3.00      3.10 o 
  -3  -2  12        1.87        6.28      2.51 o 
  -2  -2  12       72.64       69.74      5.38 o 
  -1  -2  12       41.06       37.73      4.63 o 
   0  -2  12       22.79       22.24      4.83 o 
   1  -2  12       39.93       42.64      4.92 o 
   2  -2  12       29.36       31.28      4.56 o 
  -3  -1  12      219.40      203.38      8.50 o 
  -2  -1  12        5.01        6.93      3.01 o 
  -1  -1  12        0.13        6.16      4.72 o 
   0  -1  12       10.70       10.52      3.69 o 
   1  -1  12        0.30        3.90      3.50 o 
   2  -1  12       70.38       62.60      6.11 o 
  -3   0  12      110.12      108.06      6.33 o 
  -2   0  12      144.90      147.60      7.41 o 
  -1   0  12       95.81      107.25      7.00 o 
   0   0  12      282.08      279.41     11.12 o 
   1   0  12       54.51       51.63      5.94 o 
  -1  -5  13       20.64       19.63      2.51 o 
   0  -5  13       15.00       14.15      2.26 o 
   1  -5  13       41.24       42.46      4.44 o 
  -1  -4  13        9.81       13.51      3.61 o 
   0  -4  13      174.68      201.07      9.04 o 
   1  -4  13        1.86        0.00      2.74 o 
  -1  -3  13       63.26       58.32      5.21 o 
   0  -3  13       77.55       71.21      6.16 o 
   1  -3  13        0.07        1.49      2.81 o 
                                                 
